# Supplementary material for: Cortical morphometric similarity patterns and molecular signatures across ischemic stroke recovery
Source: Front Neurol. 2025 Nov 19;16:1644413. doi: 10.3389/fneur.2025.1644413 (PMC12675935; doi:10.3389/fneur.2025.1644413)
Supplement: Supplementary file 1 [file Data_Sheet_1.ZIP]

Archive with 21 entries (17 files):
- Code script/
- Code script/MSN/
- Code script/MSN/getCentroids.m
- Code script/MSN/getMSNtValue.m
- Code script/MSN/Normalization.m
- Code script/MSN/perm_sphere_p.m
- Code script/MSN/rotate_parcellation.m
- Code script/MSN/spinTest.m
- Code script/MSN strength and clinical scores in AIS and CIS/
- Code script/MSN strength and clinical scores in AIS and CIS/Associations between regional mean MSN strength and clinical scores in AIS and CIS.R.txt
- Code script/PLS/
- Code script/PLS/centroidsMNI.mat
- Code script/PLS/Figure1.m
- Code script/PLS/FigureGene1.m
- Code script/PLS/GeneAnalyses_test.m
- Code script/PLS/getCentroids.m
- Code script/PLS/getFeature.m
- Code script/PLS/MSNtvalue.mat
- Code script/PLS/perm_sphere_p.m
- Code script/PLS/rotate_parcellation.m
- Code script/PLS/spinTest.m
