# Supplementary material for: Cortical morphometric similarity patterns and molecular signatures across ischemic stroke recovery
Source: Front Neurol. 2025 Nov 19;16:1644413. doi: 10.3389/fneur.2025.1644413 (PMC12675935; doi:10.3389/fneur.2025.1644413)
Supplement: Supplementary file 1 [file Data_Sheet_1.ZIP › Code script/MSN/getCentroids.m]

function centroidsMNI=getCentroids(mask_path)


mask = load_nii(mask_path);
mask_img = mask.img;

matrix3 = mask_img;


srowX = mask.hdr.hist.srow_x;
srowX(srowX==0)=[];
srowY = mask.hdr.hist.srow_y;
srowY(srowY==0)=[];
srowZ = mask.hdr.hist.srow_z;
srowZ(srowZ==0)=[];


parcelID = unique(matrix3);
parcelID(1) = [];
[m, n, p] = size(matrix3); 
centroids = zeros(length(parcelID), 3);  
centroidsMNI = zeros(length(parcelID), 3); 


for i = 1:length(parcelID) 
    label = parcelID(i);
    [x, y, z] = ind2sub([m, n, p], find(matrix3 == label)); 
   
    centroid_x = mean(x);  
    centroid_xmni = srowX(1)*(centroid_x-1)+srowX(2);
    centroid_y = mean(y);
    centroid_ymni = srowY(1)*(centroid_y-1)+srowY(2);
    centroid_z = mean(z); 
    centroid_zmni = srowZ(1)*(centroid_z-1)+srowZ(2);

    centroids(i, :) = [centroid_x, centroid_y, centroid_z];
    centroidsMNI(i, :) = [centroid_xmni, centroid_ymni, centroid_zmni];
end

mniname = 'centroidsMNI.mat'; 
save(mniname, 'centroidsMNI'); 
