# Supplementary material for: Cortical morphometric similarity patterns and molecular signatures across ischemic stroke recovery
Source: Front Neurol. 2025 Nov 19;16:1644413. doi: 10.3389/fneur.2025.1644413 (PMC12675935; doi:10.3389/fneur.2025.1644413)
Supplement: Supplementary file 1 [file Data_Sheet_1.ZIP › Code script/MSN/getMSNtValue.m]

clc;
clear;


group = readmatrix('group.xlsx');
age = readmatrix('age.xlsx');
sex = readmatrix('sex.xlsx');

nregs=308; 
nsubs=length(group); 


dirinfoHC = dir('E:\');
allStruFeatureHC = zeros(51,6,308);
for i = 3:length(dirinfoHC)

    csvName = dirinfoHC(i).name;
    csvPathName = ['E:\',csvName]; 
    struFeatureHC = readmatrix(csvPathName);
    struFeatureHC(:,1) = [];

    
    A = struFeatureHC;
    struFeatureHC = Normalization(A);
    allStruFeatureHC(:,i-2,:) = struFeatureHC;

end


dirinfoPT = dir('E:\');
allStruFeaturePT = zeros(60,6,308); 
for i = 3:length(dirinfoPT)

    csvName = dirinfoPT(i).name;
    csvPathName = ['E:\',csvName]; 
    struFeaturePT = readmatrix(csvPathName);
    struFeaturePT(:,1) = [];

   
    A = struFeaturePT;
    struFeaturePT = Normalization(A);
    allStruFeaturePT(:,i-2,:) = struFeaturePT;

end

HCMSN=cell(1,size(allStruFeatureHC,1)); 
for n = 1:size(allStruFeatureHC,1)
    
    g0struMat = squeeze(allStruFeatureHC(n,:,:));
    g0MSN = corr(g0struMat); 
    g0MSN(g0MSN==1) = 0;
    HCMSN{1,n}=g0MSN;
    fprintf('Subiect %d is done.\n', n);
end


PTMSN=cell(1,size(allStruFeaturePT,1)); 
for n = 1:size(allStruFeaturePT,1)
    g1struMat = squeeze(allStruFeaturePT(n,:,:));
    g1MSN = corr(g1struMat); 
    g1MSN(g1MSN==1) = 0;
    PTMSN{1,n}=g1MSN;
    fprintf('Subiect %d is done.\n', n);
end

allSubMSN = [HCMSN, PTMSN];

for subj=1:nsubs
    meanMS_regional(subj,:)=sum(allSubMSN{1,subj})./(nregs-1);
end

x1=age;
x2=sex;
X = [ones(size(x1)) x1 x2 x1.*x2];

clear myresid_region
for region=1:nregs
    y = meanMS_regional(:,region);
    [b,bint,resid]=regress(y,X);
    YFIT = b(1) + b(2)*x1 + b(3)*x2 + b(4)*x1.*x2;
    myresid_region(region,:)=y-YFIT;
end

cons=find(group==1);
pats=find(group==2);

x = reshape(myresid_region(:,cons),[nregs*length(cons),1]);
y = reshape(myresid_region(:,pats),[nregs*length(pats),1]);


figure
h1 = histogram(x);
hold on
h2 = histogram(y);
h1.Normalization = 'probability';
h1.BinWidth = 0.01;
h2.Normalization = 'probability';
h2.BinWidth = 0.01;
legend('Controls','Patients')
xlim([-0.1 0.1])
xlabel('MSN- regional residuals')
ylabel('Relative frequency')


for subj=1:nsubs
    meanMS(subj)=mean(meanMS_regional(subj,:));
end

tbl = table(age,sex,group,transpose(meanMS));
tbl.sex = categorical(tbl.sex);
tbl.group = categorical(tbl.group);
lm = fitlm(tbl,'Var4~age*sex+group');
p_mean=lm.Coefficients{4,4} 


dummy=meanMS_regional;

clear mytstat mypval
for region=1:nregs
  tbl = table(age,sex,group,dummy(:,region));
  tbl.sex = categorical(tbl.sex);
  tbl.group = categorical(tbl.group);
  lm = fitlm(tbl,'Var4~age*sex+group');
  mytstat(region)=lm.Coefficients{4,3};
  mypval(region)=lm.Coefficients{4,4};
end

mytstat=transpose(mytstat);
mypval=transpose(mypval);
save('MSNtvalue.mat','mytstat');

pvalue_fdr = mafdr(mypval,'BHFDR',1); 
sigregs=find(pvalue_fdr<0.05) 


ROInum = nregs;  
Lnum=152;
mask_path = 'DK308.nii';  
Atlas=load_untouch_nii(mask_path);
atlasImg=Atlas.img;


meanHC=mean(meanMS_regional(cons,:))';
brainImg = atlasImg;
for n = 1:nregs
    brainImg(brainImg==n) = meanHC(n)*100;
end
V = spm_vol(mask_path); 
V.fname = 'meanHC.nii'; 
V.dim = size(brainImg); 
spm_write_vol(V, brainImg); 
x=meanHC;
y=mytstat;
[p_spin ,rho]=spinTest(ROInum,Lnum, mask_path, x, y);


meanPT=mean(meanMS_regional(pats,:))';
brainImg = atlasImg;
for n = 1:nregs
    brainImg(brainImg==n) = meanPT(n)*100;
end
V = spm_vol(mask_path);
V.fname = 'meanPT.nii'; 
V.dim = size(brainImg); 
spm_write_vol(V, brainImg); 


brainImg = atlasImg;
for n = 1:nregs
    brainImg(brainImg==n) = mytstat(n)*10;
end
V = spm_vol(mask_path); 
V.fname = 'case_control_T_value.nii'; 
V.dim = size(brainImg);
spm_write_vol(V, brainImg);


brainImg = atlasImg;
brainImg0 = brainImg;
brainImg0(brainImg0~=0)=0;
for n = 1:length(sigregs)
    brainImg0(brainImg==sigregs(n)) = mytstat(sigregs(n))*10;
end
V = spm_vol(mask_path); 
V.fname ='statistically significant region.nii'; 
V.dim = size(brainImg0); 
spm_write_vol(V, brainImg0); 
