# Supplementary material for: Cortical morphometric similarity patterns and molecular signatures across ischemic stroke recovery
Source: Front Neurol. 2025 Nov 19;16:1644413. doi: 10.3389/fneur.2025.1644413 (PMC12675935; doi:10.3389/fneur.2025.1644413)
Supplement: Supplementary file 1 [file Data_Sheet_1.ZIP › Code script/MSN/Normalization.m]

function struFeature = Normalization(A)
for j = 1:size(A, 1)
    
    row = A(j, :);
    
   
    mean_value = mean(row(~isnan(row)));
    
   
    row(isnan(row)) = mean_value;
    
   
    norm_row = row / norm(row, 2);
    
    
    A(j, :) = norm_row;
end
struFeature = A;
