# Supplementary material for: Cortical morphometric similarity patterns and molecular signatures across ischemic stroke recovery
Source: Front Neurol. 2025 Nov 19;16:1644413. doi: 10.3389/fneur.2025.1644413 (PMC12675935; doi:10.3389/fneur.2025.1644413)
Supplement: Supplementary file 1 [file Data_Sheet_1.ZIP › Code script/MSN/perm_sphere_p.m]

function [p_perm, rho_emp] = perm_sphere_p(x,y,perm_id,corr_type)

if nargin < 4
    corr_type = 'spearman';
end

nroi = size(perm_id,1); 
nperm = size(perm_id,2);

rho_emp = corr(x,y,'type',corr_type);     


x_perm = zeros(nroi,nperm);
y_perm = zeros(nroi,nperm);
for r = 1:nperm
    for i = 1:nroi
        x_perm(i,r) = x(perm_id(i,r));
        y_perm(i,r) = y(perm_id(i,r)); 
    end
end


rho_null_xy = zeros(nperm,1);
for r = 1:nperm
    rho_null_xy(r) = corr(x_perm(:,r),y,'type',corr_type); 
    rho_null_yx(r) = corr(y_perm(:,r),x,'type',corr_type); 
end

% p-value definition depends on the sign of the empirical correlation
if rho_emp > 0
    p_perm_xy = sum(rho_null_xy > rho_emp)/nperm;
    p_perm_yx = sum(rho_null_yx > rho_emp)/nperm;
else
    p_perm_xy = sum(rho_null_xy < rho_emp)/nperm;
    p_perm_yx = sum(rho_null_yx < rho_emp)/nperm;
end

% average p-values
p_perm = (p_perm_xy + p_perm_yx)/2;

% print(['p = ' num2str(sum(rho.null>rho.emp)/nperm)])

end

% nroi = size(perm_id,1);  % number of regions
% nperm = size(perm_id,2); % number of permutations
% 
% rho_emp = corr(x,y,'type',corr_type);     % empirical correlation
% 
% % 1) one direction of permutation
% x_perm = zeros(nroi,nperm);
% for r = 1:nperm; for i = 1:nroi; x_perm(i,r) = x(perm_id(i,r)); end; end % permute one measure (x)
% 
% rho_null_xy = zeros(nperm,1);
% for r = 1:nperm; rho_null_xy(r) = corr(x_perm(:,r),y,'type',corr_type); end % correlate to second (unpermuted) measure (y)
% 
% % p-value definition depends on the sign of the empirical correlation
% if rho_emp > 0
%     p_perm_xy = sum(rho_null_xy > rho_emp)/nperm;
% else
%     p_perm_xy = sum(rho_null_xy < rho_emp)/nperm;
% end
% 
% % 2) second direction of permutation
% y_perm = zeros(nroi,nperm);
% for r = 1:nperm; for i = 1:nroi; y_perm(i,r) = y(perm_id(i,r)); end; end % permute one measure (y)
% 
% rho_null_yx = zeros(nperm,1);
% for r = 1:nperm; rho_null_yx(r) = corr(y_perm(:,r),x,'type',corr_type); end % correlate to second (unpermuted) measure (x)
% 
% % p-value definition depends on the sign of the empirical correlation
% if rho_emp > 0    
%     p_perm_yx = sum(rho_null_yx > rho_emp)/nperm;
% else
%     p_perm_yx = sum(rho_null_yx < rho_emp)/nperm;
% end
