# Supplementary material for: Cortical morphometric similarity patterns and molecular signatures across ischemic stroke recovery
Source: Front Neurol. 2025 Nov 19;16:1644413. doi: 10.3389/fneur.2025.1644413 (PMC12675935; doi:10.3389/fneur.2025.1644413)
Supplement: Supplementary file 1 [file Data_Sheet_1.ZIP › Code script/MSN/rotate_parcellation.m]

function perm_id = rotate_parcellation(coord_l,coord_r,nrot)


% check that coordinate dimensions are correct
if or(size(coord_l,2)~=3,size(coord_r,2)~=3)
   if and(size(coord_l,1)==3,size(coord_r,1)==3)
       disp('transposing coordinates to be of dimension nROI x 3')
       coord_l = coord_l';
       coord_r = coord_r';
   end
end

% default number of rotations
if nargin < 3
    nrot = 10000;
end

nroi_l = size(coord_l,1);   % n(regions) in the left hemisphere
nroi_r = size(coord_r,1);   % n(regions) in the right hemisphere
nroi = nroi_l+nroi_r;       % total n(regions)

perm_id = zeros(nroi,nrot); % initialise output array
r = 0; c = 0; % count successful (r) and unsuccessful (c) iterations

% UPDATED 5/9/2019 - set up updated permutation scheme 
I1 = eye(3,3); I1(1,1) = -1;
% main loop -  use of "while" is to ensure any rotation that maps to itself is excluded (this is rare, but can happen)
while (r < nrot)

% OLD PERMUTATION SCHEME - COMMENTED OUT 5/9/2019
%     % choose three angles at random - x, y, z
%     % random angles
%     ax = pi; %2*pi*rand;
%     ay = pi/2; %2*pi*rand;
%     az = pi/4; %2*pi*rand;
%     
%     %%%% rotation matrices
%     % left hemisphere
%     rx_l = [1,0,0;0,cos(ax),sin(ax);0,-sin(ax),cos(ax)];
%     ry_l = [cos(ay),0,-sin(ay);0,1,0;sin(ay),0,cos(ay)];
%     rz_l = [cos(az),sin(az),0;-sin(az),cos(az),0;0,0,1];
%     % right hemisphere - same magnitude of rotation, but signs for y and z axes are flipped to retain symmetry
%     rx_r = [1,0,0;0,cos(ax),sin(ax);0,-sin(ax),cos(ax)];
%     ry_r = [cos(-ay),0,-sin(-ay);0,1,0;sin(-ay),0,cos(-ay)];
%     rz_r = [cos(-az),sin(-az),0;-sin(-az),cos(-az),0;0,0,1];
%     
%     % perform rotation (mutiply coordinates by rotation matrices, for n-by-3 matrix)
%     % left hemisphere
%     coord_l_rot_x = coord_l*rx_l;
%     coord_l_rot_xy = coord_l_rot_x*ry_l;
%     coord_l_rot_xyz = coord_l_rot_xy*rz_l;
%     % right hemisphere
%     coord_r_rot_x = coord_r*rx_r;
%     coord_r_rot_xy = coord_r_rot_x*ry_r;
%     coord_r_rot_xyz = coord_r_rot_xy*rz_r;

    % UPDATED 5/9/2019 - uniform sampling procedure
    A = normrnd(0,1,3,3);
    [TL, temp] = qr(A);
    TL = TL*diag(sign(diag(temp)));
    if(det(TL)<0)
        TL(:,1) = -TL(:,1);
    end
    % reflect across the Y-Z plane for right hemisphere
    TR = I1 * TL * I1;
    coord_l_rot = coord_l * TL;
    coord_r_rot = coord_r * TR;
    
%     %%% diagnostic plots
%     % full results
%     figure; scatter3(coord_l(:,1),coord_l(:,2),coord_l(:,3)); hold on; scatter3(coord_r(:,1),coord_r(:,2),coord_r(:,3),'r'); hold off
%     figure; scatter3(coord_l_rot_xyz(:,1),coord_l_rot_xyz(:,2),coord_l_rot_xyz(:,3)); hold on; scatter3(coord_r_rot_xyz(:,1),coord_r_rot_xyz(:,2),coord_r_rot_xyz(:,3),'r'); hold off;
%     
%     % x only
%     figure; scatter3(coord_l(:,1),coord_l(:,2),coord_l(:,3)); hold on; scatter3(coord_r(:,1),coord_r(:,2),coord_r(:,3),'r'); hold off
%     figure; scatter3(coord_l_rot_x(:,1),coord_l_rot_x(:,2),coord_l_rot_x(:,3)); hold on; scatter3(coord_r_rot_x(:,1),coord_r_rot_x(:,2),coord_r_rot_x(:,3),'r'); hold off;
%     
%     % xy
%     figure; scatter3(coord_l(:,1),coord_l(:,2),coord_l(:,3)); hold on; scatter3(coord_r(:,1),coord_r(:,2),coord_r(:,3),'r'); hold off
%     figure; scatter3(coord_l_rot_xy(:,1),coord_l_rot_xy(:,2),coord_l_rot_xy(:,3)); hold on; scatter3(coord_r_rot_xy(:,1),coord_r_rot_xy(:,2),coord_r_rot_xy(:,3),'r'); hold off;
    
    % after rotation, find "best" match between rotated and unrotated coordinates
    % first, calculate distance between initial coordinates and rotated ones
    dist_l = zeros(nroi_l);
    dist_r = zeros(nroi_r);
%  OLD PERMUTATION SCHEME - COMMENTED OUT 5/9/2019
%     for i = 1:nroi_l; for j = 1:nroi_l; dist_l(i,j) = sqrt(sum((coord_l(i,:)-coord_l_rot_xyz(j,:)).^2)); end; end % left
%     for i = 1:nroi_r; for j = 1:nroi_r; dist_r(i,j) = sqrt(sum((coord_r(i,:)-coord_r_rot_xyz(j,:)).^2)); end; end % right
    % UPDATED 5/9/2019 - change of rotated variable name to "coord_l/r_rot" (from coord_l/r_rot_xyz)
    for i = 1:nroi_l; for j = 1:nroi_l; dist_l(i,j) = sqrt(sum((coord_l(i,:)-coord_l_rot(j,:)).^2)); end; end % left
    for i = 1:nroi_r; for j = 1:nroi_r; dist_r(i,j) = sqrt(sum((coord_r(i,:)-coord_r_rot(j,:)).^2)); end; end % right
    
    % LEFT
    % calculate distances, proceed in order of "most distant minimum"
    % -> for each unrotated region find closest rotated region (minimum), then assign the most distant pair (maximum of the minima), 
    % as this region is the hardest to match and would only become harder as other regions are assigned
    temp_dist_l = dist_l;
    rot_l = []; ref_l = [];
    for i = 1:1:nroi_l
        % max(min) (described above)
        ref_ix = find(nanmin(temp_dist_l,[],2)==max(nanmin(temp_dist_l,[],2)));     % "furthest" row
        rot_ix = find(temp_dist_l(ref_ix,:)==nanmin(temp_dist_l(ref_ix,:)));        % closest region
        % % alternative option: mean of row - take the closest match for unrotated region that is on average furthest from rotated regions
        % ref_ix = find(nanmean(temp_dist_l,2)==nanmax(nanmean(temp_dist_l,2)));    % "furthest" row
        % rot_ix = find(temp_dist_l(ref_ix,:)==nanmin(temp_dist_l(ref_ix,:)));      % closest region    
        ref_l = [ref_l ref_ix]; % store reference and rotated indices
        rot_l = [rot_l rot_ix];
        temp_dist_l(:,rot_ix) = NaN; % set temporary indices to NaN, to be disregarded in next iteration
        temp_dist_l(ref_ix,:) = NaN;
    end
    
    % RIGHT
    % calculate distances, proceed in order of "most distant minimum"
    % -> for each unrotated region find closest rotated region (minimum), then assign the most distant pair (maximum of the minima), 
    % as this region is the hardest to match and would only become harder as other regions are assigned
    temp_dist_r = dist_r;
    rot_r = []; ref_r = [];
    for i = 1:1:nroi_r
        % max(min) (described above)
        ref_ix = find(nanmin(temp_dist_r,[],2)==max(nanmin(temp_dist_r,[],2)));     % "furthest" row
        rot_ix = find(temp_dist_r(ref_ix,:)==nanmin(temp_dist_r(ref_ix,:)));        % closest region
        % % alternative option: mean of row - take the closest match for unrotated region that is on average furthest from rotated regions
        % ref_ix = find(nanmean(temp_dist_r,2)==nanmax(nanmean(temp_dist_r,2)));    % "furthest" row
        % rot_ix = find(temp_dist_r(ref_ix,:)==nanmin(temp_dist_r(ref_ix,:)));      % closest region
        ref_r = [ref_r ref_ix]; % store reference and rotated indices
        rot_r = [rot_r rot_ix];
        temp_dist_r(:,rot_ix) = NaN; % set temporary indices to NaN, to be disregarded in next iteration
        temp_dist_r(ref_ix,:) = NaN;
    end
    
    % mapping is x->y
    % collate vectors from both hemispheres + sort mapping according to "reference" vector
    ref_lr = [ref_l,nroi_l+ref_r]; rot_lr = [rot_l,nroi_l+rot_r];
    [b,ix] = sort(ref_lr); 
    ref_lr_sort = ref_lr(ix); rot_lr_sort = rot_lr(ix);
    
    % verify that permutation does not map to itself
    if ~all(rot_lr_sort==1:nroi)
        r = r+1;
        perm_id(:,r) = rot_lr_sort; % if it doesn't, store it
    else
        c = c+1;
        disp(['map to itself n.' num2str(c)])
    end
    
    % track progress
    if mod(r,100)==0; disp(['permutation ' num2str(r) ' of ' num2str(nrot)]); end
    
end

end
