# Supplementary material for: Cortical morphometric similarity patterns and molecular signatures across ischemic stroke recovery
Source: Front Neurol. 2025 Nov 19;16:1644413. doi: 10.3389/fneur.2025.1644413 (PMC12675935; doi:10.3389/fneur.2025.1644413)
Supplement: Supplementary file 1 [file Data_Sheet_1.ZIP › Code script/MSN strength and clinical scores in AIS and CIS/Associations between regional mean MSN strength and clinical scores in AIS and CIS.R.txt]

library(readxl)
library(dplyr)
library(writexl)
sheet1 <- read_excel("E:/画图20250328/画图20250328/Fig4画图/Fig4画图/Fig4-b 评分与308个脑区值相关分析/AS评分.xlsx", sheet = "Sheet1")
sheet2 <- read_excel("E:/画图20250328/画图20250328/Fig4画图/Fig4画图/Fig4-b 评分与308个脑区值相关分析/AS评分.xlsx", sheet = "Sheet2", col_names = FALSE)

nihss <- sheet1$NIHSS

results_nihss <- data.frame(Row = integer(),
                            Spearman_rho = numeric(),
                            p_value = numeric(),
                            stringsAsFactors = FALSE)

for (i in 1:nrow(sheet2)) {
  row_values <- as.numeric(sheet2[i, ])
  test <- cor.test(nihss, row_values, method = "spearman")
  results_nihss <- rbind(results_nihss,
                         data.frame(Row = i,
                                    Spearman_rho = test$estimate,
                                    p_value = test$p.value))
}

results_nihss$p_value_fdr <- p.adjust(results_nihss$p_value, method = "fdr")


mrs <- sheet1$MRS

results_mrs <- data.frame(Row = integer(),
                          Spearman_rho = numeric(),
                          p_value = numeric(),
                          stringsAsFactors = FALSE)

for (i in 1:nrow(sheet2)) {
  row_values <- as.numeric(sheet2[i, ])
  test <- cor.test(mrs, row_values, method = "spearman")
  results_mrs <- rbind(results_mrs,
                       data.frame(Row = i,
                                  Spearman_rho = test$estimate,
                                  p_value = test$p.value))
}

results_mrs$p_value_fdr <- p.adjust(results_mrs$p_value, method = "fdr")

write_xlsx(list(NIHSS = results_nihss,
                MRS = results_mrs),
           "E:/画图20250328/画图20250328/Fig4画图/Fig4画图/Fig4-b 评分与308个脑区值相关分析/Spearman相关性结果_AS_.xlsx")


sheet1 <- read_excel("E:/画图20250328/画图20250328/Fig4画图/Fig4画图/Fig4-b 评分与308个脑区值相关分析/CS评分 .xlsx", sheet = "Sheet1")
sheet2 <- read_excel("E:/画图20250328/画图20250328/Fig4画图/Fig4画图/Fig4-b 评分与308个脑区值相关分析/CS评分 .xlsx", sheet = "Sheet2", col_names = FALSE)

nihss <- sheet1$NIHSS

results_nihss <- data.frame(Row = integer(),
                            Spearman_rho = numeric(),
                            p_value = numeric(),
                            stringsAsFactors = FALSE)

for (i in 1:nrow(sheet2)) {
  row_values <- as.numeric(sheet2[i, ])
  test <- cor.test(nihss, row_values, method = "spearman")
  results_nihss <- rbind(results_nihss,
                         data.frame(Row = i,
                                    Spearman_rho = test$estimate,
                                    p_value = test$p.value))
}
results_nihss$p_value_fdr <- p.adjust(results_nihss$p_value, method = "fdr")

mrs <- sheet1$MRS

results_mrs <- data.frame(Row = integer(),
                          Spearman_rho = numeric(),
                          p_value = numeric(),
                          stringsAsFactors = FALSE)

for (i in 1:nrow(sheet2)) {
  row_values <- as.numeric(sheet2[i, ])
  test <- cor.test(mrs, row_values, method = "spearman")
  results_mrs <- rbind(results_mrs,
                       data.frame(Row = i,
                                  Spearman_rho = test$estimate,
                                  p_value = test$p.value))
}
results_mrs$p_value_fdr <- p.adjust(results_mrs$p_value, method = "fdr")

write_xlsx(list(NIHSS = results_nihss,
                MRS = results_mrs),
           "E:/画图20250328/画图20250328/Fig4画图/Fig4画图/Fig4-b 评分与308个脑区值相关分析/Spearman相关性结果_CS_.xlsx")
