# Supplementary material for: Cortical morphometric similarity patterns and molecular signatures across ischemic stroke recovery
Source: Front Neurol. 2025 Nov 19;16:1644413. doi: 10.3389/fneur.2025.1644413 (PMC12675935; doi:10.3389/fneur.2025.1644413)
Supplement: Supplementary file 1 [file Data_Sheet_1.ZIP › Code script/PLS/Figure1.m]

function Figure1(PLS1score, ROIfeature,name,p_spin,rho)    

X = PLS1score;  
Y = ROIfeature;   


C = [224,227,24;     
     71,32,111]/256;  

scatter(X, Y, 60, C(1,:), 'filled', 'MarkerFaceAlpha', 0.5);
hold on;


p = polyfit(X, Y, 1);  
yfit = polyval(p, X); 


l = plot(X, yfit, 'k-', 'LineWidth', 2);

% [R, P] = corrcoef(X, Y);
% r_value = R(1, 2);
% p_value = P(1, 2);

%%%%%%%%%%%%%%%%

text(0.25, -1.8, sprintf(' r = %.3f\n  p_s_p_i_n = %.2e', rho, p_spin), 'HorizontalAlignment' ...
    , 'right', 'VerticalAlignment', 'top','FontWeight' ...
    ,'bold','FontSize',14,'FontName','Times new roman');


hXLabel = xlabel(name);
hYLabel = ylabel('Case-control t-value');
% hTitle = title(titleName);
set(gca, 'Xlim',[-0.28 0.28]);
set(gca, 'Xlim',[-4 4]);

legend('off');

set(gca, 'FontWeight' , 'bold','Fontsize',14,'Fontname','Times new roman');
set([hXLabel,hYLabel], 'FontName', 'Times new roman', ...
    'FontSize', 20, 'FontWeight' , 'bold');
% set(hTitle, 'FontName', 'Times new roman', ...
%     'FontSize', 22, 'FontWeight' , 'bold');

axis auto


set(gca, 'Box', 'on', ...                                
         'LineWidth', 1,...                                       
         'XGrid', 'off', 'YGrid', 'off', ...                     
         'TickDir', 'in', 'TickLength', [.015 .015], ...        
         'XMinorTick', 'off', 'YMinorTick', 'off', ...            
         'XColor', [.1 .1 .1],  'YColor', [.1 .1 .1])            

% xlim([-0.2 2.2]);
% ylim([-0.2 2.2]);

set(gca, 'FontWeight' , 'bold','Fontsize',17,'Fontname','Times new roman');

set(gcf,'Color',[1 1 1])


resolution = 600;  
imageSaveName = [name,'.tif']; 

print('-dtiff', ['-r' num2str(resolution)], imageSaveName);

clf;
