# Supplementary material for: Cortical morphometric similarity patterns and molecular signatures across ischemic stroke recovery
Source: Front Neurol. 2025 Nov 19;16:1644413. doi: 10.3389/fneur.2025.1644413 (PMC12675935; doi:10.3389/fneur.2025.1644413)
Supplement: Supplementary file 1 [file Data_Sheet_1.ZIP › Code script/PLS/FigureGene1.m]

function p_value = FigureGene1(GeneWeighted, ROIfeature,GeneName)    
%%%%%%%%%%%%%%%%
X = GeneWeighted;  
Y = ROIfeature;  


C = [71,32,111]/256;  

scatter(X, Y, 60, C, 'filled', 'MarkerFaceAlpha', 0.5);
hold on;


p = polyfit(X, Y, 1);  
yfit = polyval(p, X);  


l = plot(X, yfit, 'k-', 'LineWidth', 2);

[R, P] = corrcoef(X, Y);
r_value = R(1, 2);
p_value = P(1, 2);


if p_value < 0.001
    text(0.81, -1.8, sprintf(' r = %.3f\n  p = %.2e', r_value, p_value), 'HorizontalAlignment' ...
        , 'right', 'VerticalAlignment', 'top','FontWeight' ...
        ,'bold','FontSize',14,'FontName','Times new roman');
    
    
 
    hXLabel = xlabel([GeneName,' gene expression']);
    hYLabel = ylabel('Case-control t-value');
    hTitle = title('Positively weighted');
    set(gca, 'Xlim',[-0.28 0.28]);
    set(gca, 'Xlim',[-4 4]);

    legend('off');
  
    set(gca, 'FontWeight' , 'bold','Fontsize',14,'Fontname','Times new roman');
    set([hXLabel,hYLabel,hTitle], 'FontName', 'Times new roman', ...
        'FontSize', 20, 'FontWeight' , 'bold');
    % set(hTitle, 'FontName', 'Times new roman', ...
    %     'FontSize', 22, 'FontWeight' , 'bold');
    
    axis auto
    

    set(gca, 'Box', 'on', ...                                    
             'LineWidth', 1,...                                       
             'XGrid', 'off', 'YGrid', 'off', ...                       
             'TickDir', 'in', 'TickLength', [.015 .015], ...         
             'XMinorTick', 'off', 'YMinorTick', 'off', ...            
             'XColor', [.1 .1 .1],  'YColor', [.1 .1 .1])           
    
    % xlim([-0.2 2.2]);
    % ylim([-0.2 2.2]);

    set(gca, 'FontWeight' , 'bold','Fontsize',17,'Fontname','Times new roman');
    
    set(gcf,'Color',[1 1 1])
    

    resolution = 600;  
    imageSaveName = ['PLS1 Gene Result\',GeneName,'.tif']; 

    print('-dtiff', ['-r' num2str(resolution)], imageSaveName);
end

clf;
