# Supplementary material for: Cortical morphometric similarity patterns and molecular signatures across ischemic stroke recovery
Source: Front Neurol. 2025 Nov 19;16:1644413. doi: 10.3389/fneur.2025.1644413 (PMC12675935; doi:10.3389/fneur.2025.1644413)
Supplement: Supplementary file 1 [file Data_Sheet_1.ZIP › Code script/PLS/GeneAnalyses_test.m]

clc;
clear;


% load('gene_regional_expression_zscored.mat')
gene_regional_expression=readmatrix('DK308GeneMat.csv');
gene_regional_expression(:,1)=[];
fid = fopen('DK308GeneMat.csv', 'r'); 
firstLine = fgetl(fid); 
fclose(fid); 
elements = strsplit(firstLine, ','); 
GeneName = elements';
GeneName(1,:) = [];


nregs=308;
nregs_lh=152;

X=gene_regional_expression(1:nregs_lh,:); 
ROIfeature=importdata('MSNtvalue.mat');
Y=ROIfeature(1:nregs_lh);
Tvalue=ROIfeature(1:nregs_lh);
% Y=horzcat(mytstat_Maast_lh,mytstat_Dublin_lh,mytstat_Cobre_lh);


X=zscore(X);
Y=zscore(Y);


[XL,YL,XS,YS,BETA,PCTVAR,MSE,stats]=plsregress(X,Y);
dim=15;
plot(1:dim,cumsum(100*PCTVAR(2,1:dim)),'-o','LineWidth',1.5,'Color',[140/255,0,0]);
set(gca,'Fontsize',14)
xlabel('Number of PLS components','FontSize',14);
ylabel('Percent Variance Explained in Y','FontSize',14);
grid on

dim=2;
[XL,YL,XS,YS,BETA,PCTVAR,MSE,stats]=plsregress(X,Y,dim); 


figure

plot(XS(:,1),Y,'r.');
[R,p]=corrcoef(XS(:,1),Y);
xlabel('XS scores for PLS component 1','FontSize',14);
ylabel('Cobre t-statistic- lh','FontSize',14);
grid on


rep=1000;
p=zeros(1,dim);
R=zeros(1,dim);
for dim=1:15
    [XL,YL,XS,YS,BETA,PCTVAR,MSE,stats]=plsregress(X,Y,dim);
    temp=cumsum(100*PCTVAR(2,1:dim));
    Rsquared = temp(dim);
        for j=1:rep
            %j
            order=randperm(size(Y,1));
            Yp=Y(order,:);
    
            [XL,YL,XS,YS,BETA,PCTVAR,MSE,stats]=plsregress(X,Yp,dim);
    
            temp=cumsum(100*PCTVAR(2,1:dim));
            Rsq(j) = temp(dim);
        end
    dim
    R(dim)=Rsquared
    p(dim)=length(find(Rsq>=Rsquared))/rep
end
figure
plot(1:dim, p,'ok','MarkerSize',8,'MarkerFaceColor','r');
xlabel('Number of PLS components','FontSize',14);
ylabel('p-value','FontSize',14);
grid on

dim=2;
[XL,YL,XS,YS,BETA,PCTVAR,MSE,stats]=plsregress(X,Y,dim);


genes=GeneName; 
geneindex=1:length(genes);


bootnum=1000;


dim=2;
[XL,YL,XS,YS,BETA,PCTVAR,MSE,stats]=plsregress(X,Y,dim);


[R1,p1]=corr([XS(:,1),XS(:,2)],Y);


if R1(1,1)<0  
    stats.W(:,1)=-1*stats.W(:,1);
    XS(:,1)=-1*XS(:,1);
end
if R1(2,1)<0 
    stats.W(:,2)=-1*stats.W(:,2);
    XS(:,2)=-1*XS(:,2);
end

[PLS1w,x1] = sort(stats.W(:,1),'descend');
PLS1ids=genes(x1);
geneindex1=geneindex(x1);
[PLS2w,x2] = sort(stats.W(:,2),'descend');
PLS2ids=genes(x2);
geneindex2=geneindex(x2);


PLS1scores=XS(:,1);
csvwrite('PLS1_ROIscores.csv',PLS1scores);
PLS2scores=XS(:,2);
csvwrite('PLS2_ROIscores.csv',PLS2scores);


PLS1weights=[];
PLS2weights=[];

for i=1:bootnum
    i
    myresample = randsample(size(X,1),size(X,1),1);
    res(i,:)=myresample; 
    Xr=X(myresample,:);
    Yr=Y(myresample,:); 
    [XL,YL,XS,YS,BETA,PCTVAR,MSE,stats]=plsregress(Xr,Yr,dim);
      
    temp=stats.W(:,1);
    newW=temp(x1); 
    if corr(PLS1w,newW)<0 
        newW=-1*newW;
    end
    PLS1weights=[PLS1weights,newW];
    
    temp=stats.W(:,2);
    newW=temp(x2); 
    if corr(PLS2w,newW)<0 
        newW=-1*newW;
    end
    PLS2weights=[PLS2weights,newW];     
end

cumsum(100*PCTVAR(2,1:dim))


PLS1sw=std(PLS1weights');
PLS2sw=std(PLS2weights');


temp1=PLS1w./PLS1sw';
temp2=PLS2w./PLS2sw';


[Z1 ind1]=sort(temp1,'descend');
Pz1=2 * (1 - normcdf(abs(Z1))); 
Pz1_fdr = mafdr(Pz1, 'BH', 0.05);  
PLS1=PLS1ids(ind1);
geneindex1=geneindex1(ind1);
figure;
h=histogram(Z1, 'Normalization', 'count');
xlabel('PLS weighted Z score');
ylabel('Relative Counts');

[Z2 ind2]=sort(temp2,'descend');
Pz2=2 * (1 - normcdf(abs(Z2)));
Pz2_fdr = mafdr(Pz2, 'BH', 0.05);  
PLS2=PLS2ids(ind2);
geneindex2=geneindex2(ind2);
figure;
h=histogram(Z1, 'Normalization', 'count');
xlabel('PLS weighted Z score');
ylabel('Relative Counts');


fid1 = fopen('PLS1_geneWeights.csv','w')
for i=1:length(genes)
  fprintf(fid1,'%s, %d, %f\n', PLS1{i}, geneindex1(i), Z1(i));
end
fclose(fid1)

fid2 = fopen('PLS2_geneWeights.csv','w')
for i=1:length(genes)
  fprintf(fid2,'%s, %d, %f\n', PLS2{i},geneindex2(i), Z2(i));
end
fclose(fid2)

ROInum = nregs; 
mask_path = 'DK308.nii';  

x=PLS1scores;
y=Tvalue; 
[p_spin1 ,rho1]=spinTest(nregs,nregs_lh, mask_path, x, y);
Figure1(x,y,'PLS1 score',p_spin1,rho1);


x=PLS2scores; 
y=Tvalue; 
[p_spin2 ,rho2]=spinTest(nregs,nregs_lh, mask_path, x, y);
Figure1(x,y,'PLS2 score',p_spin2,rho2);


Atlas=load_untouch_nii(mask_path);
atlasImg=Atlas.img;


brainImg = double(atlasImg);
brainImg(brainImg~=0)=0;
for n = 1:nregs_lh  
    brainImg(atlasImg==n) = ROIfeature(n)*10;
end
V = spm_vol(mask_path); 
V.fname = 'case control T map.nii'; 
V.dim = size(brainImg); 
spm_write_vol(V, brainImg); 


brainImg = double(atlasImg);
brainImg(brainImg~=0)=0;
for n = 1:nregs_lh
    brainImg(atlasImg==n) = PLS1scores(n)*10;
end
V = spm_vol(mask_path); 
V.fname = 'PLS1 score.nii'; 
V.dim = size(brainImg); 
spm_write_vol(V, brainImg); 


geneid1=geneindex1(Pz1_fdr<0.05);
for i = 1:length(geneid1)
    brainImg = double(atlasImg);
    brainImg(:) = 0;  

    geneName = GeneName{geneid1(i)};  
    geneData = gene_regional_expression(1:nregs_lh, geneid1(i));  
    for n = 1:nregs_lh
        brainImg(atlasImg == n) = geneData(n) * 100;  
    end

    p_value = FigureGene1(geneData, Tvalue, geneName);  

    if p_value < 0.05
        V = spm_vol('DK308.nii');  
        %V.mat(1,:) = -1 .* V.mat(1,:);
        V.fname = ['PLS1 Gene Result\', geneName, ' Gene expression.nii'];
        V.dim = size(brainImg);
        spm_write_vol(V, brainImg);  
    end
end

%% PLS2
geneid2 = geneindex2(Pz2 < 0.05); 

for i = 1:length(geneid2)
    brainImg = double(atlasImg);
    brainImg(:) = 0;  

    geneName = GeneName{geneid2(i)}; 
    geneData = gene_regional_expression(1:nregs_lh, geneid2(i));  

    for n = 1:nregs_lh
        brainImg(atlasImg == n) = geneData(n) * 10;  
    end

    p_value = FigureGene2(geneData, Tvalue, geneName);  

    if p_value < 0.05
        V = spm_vol('DK308.nii');  
        %V.mat(1,:) = -1 .* V.mat(1,:);  
        V.fname = ['PLS2 Gene Result\', geneName, ' Gene expression.nii'];
        V.dim = size(brainImg);
        spm_write_vol(V, brainImg);
    end
end
