# Supplementary material for: Cortical morphometric similarity patterns and molecular signatures across ischemic stroke recovery
Source: Front Neurol. 2025 Nov 19;16:1644413. doi: 10.3389/fneur.2025.1644413 (PMC12675935; doi:10.3389/fneur.2025.1644413)
Supplement: Supplementary file 1 [file Data_Sheet_1.ZIP › Code script/PLS/getFeature.m]

clc;
clear;


mask_path = 'DK308.nii';  
mask = load_nii(mask_path);
mask_img = mask.img;


subject_path = 'T2-0-2.nii';  
subject = load_nii(subject_path);
subject_img = subject.img;


for i = 1:400
    ROIfeature(1,i) = mean(subject_img(mask_img==i));
end
ROIfeature = ROIfeature';
