# Supplementary material for: Cortical morphometric similarity patterns and molecular signatures across ischemic stroke recovery
Source: Front Neurol. 2025 Nov 19;16:1644413. doi: 10.3389/fneur.2025.1644413 (PMC12675935; doi:10.3389/fneur.2025.1644413)
Supplement: Supplementary file 1 [file Data_Sheet_1.ZIP › Code script/PLS/spinTest.m]

function [p_perm, rho_emp]=spinTest(ROInum,Lnum, mask_path, x, y)

centroid=getCentroids(mask_path);

coord_l=centroid(1:Lnum,:); 
coord_r=centroid(Lnum+1:ROInum,:);

nrot = 10000;
perm_idall = rotate_parcellation(coord_l,coord_r,nrot);

perm_id_rand_lh=perm_idall(1:Lnum,:);
% perm_id_rand_rh=perm_idall(halfNum+1:ROInum,:)'-halfNum;
% perm_id = [perm_id_rand_lh' perm_id_rand_rh'];

corr_type = 'spearman';
[p_perm, rho_emp] = perm_sphere_p(x,y,perm_id_rand_lh,corr_type);
