# Supplementary material for: Cortical morphometric similarity patterns and molecular signatures across ischemic stroke recovery
Source: Front Neurol. 2025 Nov 19;16:1644413. doi: 10.3389/fneur.2025.1644413 (PMC12675935; doi:10.3389/fneur.2025.1644413)
Supplement: Supplementary file 2 [file Table_1.XLSX]

## Sheet: Table. S1
Table S1. Regions with altered MSN strength in AIS and CIS groups.
AIS						CIS
Brain region number	Region	t	p-value	p-value(FDR)		Brain region number	Region	t	p-value	p-value(FDR)
47	lh_lingual_part3	-3.82143	0.000224089159156504	0.0292598797234439		6	lh_caudalmiddlefrontal_part3	-3.02062	0.0303124568714675	0.0303124568714675
54	lh_middletemporal_part1	-3.75516	0.000283360155498014	0.0292598797234439		8	lh_cuneus_part1	3.03638730378344	0.0303124568714675	0.0303124568714675
60	lh_parahippocampal_part2	-3.10858	0.00241397274345201	0.0495669069988813		47	lh_lingual_part3	-3.23114	0.0303090968026584	0.0303090968026584
88	lh_precentral_part7	-3.56953	0.000538901422017291	0.0397200958621415		54	lh_middletemporal_part1	-3.30853	0.0293974992286086	0.0293974992286086
107	lh_rostralmiddlefrontal_part9	-3.28724	0.00137284300702856	0.0397200958621415		60	lh_parahippocampal_part2	-4.10826	0.0221499493995689	0.0221499493995689
111	lh_superiorfrontal_part3	-3.75352	0.000284998828475103	0.0292598797234439		75	lh_postcentral_part4	3.07579374197472	0.0303124568714675	0.0303124568714675
114	lh_superiorfrontal_part6	-3.26078	0.00149456947848559	0.0397200958621415		81	lh_posteriorcingulate_part2	-3.15573	0.0303124568714675	0.0303124568714675
147	lh_temporalpole_part1	3.33873712785586	0.00116208335998746	0.0397200958621415		88	lh_precentral_part7	-3.93553	0.0221499493995689	0.0221499493995689
151	lh_insula_part3	3.16982068629570	0.00199425006544351	0.0438735014397573		98	lh_rostralanteriorcingulate_part1	2.89777813605266	0.0402481335052245	0.0402481335052245
155	rh_caudalanteriorcingulate_part1	3.27372249484896	0.00143383093934468	0.0397200958621415		110	lh_superiorfrontal_part2	-3.1326	0.0303124568714675	0.0303124568714675
157	rh_caudalmiddlefrontal_part2	3.24989182777379	0.00154753620242110	0.0397200958621415		111	lh_superiorfrontal_part3	-3.08447	0.0303124568714675	0.0303124568714675
163	rh_entorhinal_part1	3.43004717170128	0.000861011129855038	0.0397200958621415		114	lh_superiorfrontal_part6	-3.50793	0.0221499493995689	0.0221499493995689
173	rh_inferiorparietal_part5	3.20287108741589	0.00179699712051740	0.0425750087014891		141	lh_supramarginal_part3	3.67700676963213	0.0221499493995689	0.0221499493995689
179	rh_inferiortemporal_part1	3.06527616882818	0.00275878750793535	0.0499827383790639		148	lh_transversetemporal_part1	3.03687229991021	0.0303124568714675	0.0303124568714675
184	rh_isthmuscingulate_part1	3.38098841661523	0.00101221900814419	0.0397200958621415		151	lh_insula_part3	2.88833354177296	0.0402481335052245	0.0402481335052245
274	rh_superiorfrontal_part9	-3.07006	0.00271855072224547	0.0499827383790639		157	rh_caudalmiddlefrontal_part2	3.71477883754654	0.0221499493995689	0.0221499493995689
302	rh_frontalpole_part1	-3.34327	0.00114504851253905	0.0397200958621415		163	rh_entorhinal_part1	3.53616888842574	0.0221499493995689	0.0221499493995689
						166	rh_fusiform_part3	3.47626506458724	0.0221499493995689	0.0221499493995689
						173	rh_inferiorparietal_part5	3.02829936911312	0.0303124568714675	0.0303124568714675
						184	rh_isthmuscingulate_part1	3.25575076097375	0.0303090968026584	0.0303090968026584
						188	rh_lateraloccipital_part3	3.48752196320262	0.0221499493995689	0.0221499493995689
						190	rh_lateraloccipital_part5	2.84091025164266	0.0426803304990292	0.0426803304990292
						198	rh_lateralorbitofrontal_part4	2.96489420480598	0.0339510281328822	0.0339510281328822
						203	rh_lingual_part5	-3.03951	0.0303124568714675	0.0303124568714675
						206	rh_medialorbitofrontal_part2	-3.46256	0.0221499493995689	0.0221499493995689
						208	rh_middletemporal_part1	-3.01243	0.0303124568714675	0.0303124568714675
						225	rh_parstriangularis_part3	-3.42062	0.0228717428215987	0.0228717428215987
						231	rh_postcentral_part3	-3.22625	0.0303090968026584	0.0303090968026584
						233	rh_postcentral_part5	-2.85859	0.0416030641157556	0.0416030641157556
						238	rh_posteriorcingulate_part2	-3.60754	0.0221499493995689	0.0221499493995689
						241	rh_precentral_part3	-3.05193	0.0303124568714675	0.0303124568714675
						242	rh_precentral_part4	-3.13388	0.0303124568714675	0.0303124568714675
						248	rh_precuneus_part1	-3.29648	0.0293974992286086	0.0293974992286086
						289	rh_superiortemporal_part1	3.15300237889947	0.0303124568714675	0.0303124568714675
						291	rh_superiortemporal_part3	-3.18992	0.0303124568714675	0.0303124568714675
						293	rh_superiortemporal_part5	-3.45652	0.0221499493995689	0.0221499493995689
						295	rh_supramarginal_part1	2.86759565404916	0.0416030641157556	0.0416030641157556
						300	rh_supramarginal_part6	-3.06306	0.0303124568714675	0.0303124568714675
						302	rh_frontalpole_part1	-3.08454	0.0303124568714675	0.0303124568714675

## Sheet: Table.S2
Table S2. Associations between global mean MSN strength and clinical scores in AIS and CIS.
AIS				CIS
clinical status	r	p-value	p-value(FDR)	clinical status	r	p-value	p-value(FDR)
NIHSS	0.0758559	0.5645829	0.564583	NIHSS	-0.0224979	0.865691	0.865691
mRS	0.13691	0.296894	0.564583	mRS	-0.086491	0.514815	0.865691

## Sheet: Table. S3
Table S3. Associations between regional mean MSN strength and clinical scores in AIS and CIS.
AIS											CIS
NIHSS					MRS						NIHSS					mRS
	Region	r	p-value	p-value(FDR)		Region	r	p-value	p-value(FDR)		Brain region number	Region	r	p-value	p-value(FDR)	Brain region number	Region	r	p-value	p-value(FDR)
1	lh_bankssts_part1	-0.167048	0.202057	0.961271	1	lh_bankssts_part1	-0.259083	0.0456183	0.904815		1	lh_bankssts_part1	0.0714541	0.590719	0.816793	1	lh_bankssts_part1	0.148499	0.261662	0.516615
2	lh_bankssts_part2	0.0917042	0.485887	0.961271	2	lh_bankssts_part2	0.087846	0.504497	0.904815		2	lh_bankssts_part2	0.113304	0.392859	0.74025	2	lh_bankssts_part2	0.228172	0.0821871	0.333376
3	lh_caudalanteriorcingulate_part1	-0.0107268	0.935168	0.987634	3	lh_caudalanteriorcingulate_part1	-0.0486983	0.711756	0.963343		3	lh_caudalanteriorcingulate_part1	0.19383	0.141298	0.604335	3	lh_caudalanteriorcingulate_part1	0.209195	0.111807	0.370173
4	lh_caudalmiddlefrontal_part1	-0.0513862	0.696595	0.961271	4	lh_caudalmiddlefrontal_part1	-0.148993	0.255883	0.904815		4	lh_caudalmiddlefrontal_part1	0.0876318	0.509265	0.776503	4	lh_caudalmiddlefrontal_part1	0.177787	0.177932	0.453599
5	lh_caudalmiddlefrontal_part2	0.0229616	0.861754	0.974482	5	lh_caudalmiddlefrontal_part2	-0.0559298	0.671238	0.963042		5	lh_caudalmiddlefrontal_part2	-0.0514663	0.698668	0.86672	5	lh_caudalmiddlefrontal_part2	-0.197935	0.132904	0.409344
6	lh_caudalmiddlefrontal_part3	0.0578735	0.660499	0.961271	6	lh_caudalmiddlefrontal_part3	0.11369	0.38708	0.904815		6	lh_caudalmiddlefrontal_part3	-0.143725	0.277479	0.707136	6	lh_caudalmiddlefrontal_part3	-0.250344	0.0558298	0.303584
7	lh_caudalmiddlefrontal_part4	0.105219	0.423649	0.961271	7	lh_caudalmiddlefrontal_part4	0.0969083	0.461369	0.904815		7	lh_caudalmiddlefrontal_part4	-0.119866	0.365849	0.723038	7	lh_caudalmiddlefrontal_part4	-0.190502	0.148391	0.427144
8	lh_cuneus_part1	0.0193196	0.883515	0.97503	8	lh_cuneus_part1	0.00152563	0.99077	0.997245		8	lh_cuneus_part1	0.0326276	0.806208	0.907635	8	lh_cuneus_part1	0.163997	0.214549	0.485889
9	lh_cuneus_part2	-0.048797	0.711197	0.961271	9	lh_cuneus_part2	0.0550754	0.67598	0.963343		9	lh_cuneus_part2	0.058905	0.657648	0.84048	9	lh_cuneus_part2	0.0346971	0.794177	0.896388
10	lh_entorhinal_part1	0.1718	0.189337	0.961271	10	lh_entorhinal_part1	0.082964	0.52856	0.904815		10	lh_entorhinal_part1	-0.0866037	0.514266	0.780266	10	lh_entorhinal_part1	-0.0564896	0.670866	0.815387
11	lh_fusiform_part1	0.0183807	0.88914	0.97503	11	lh_fusiform_part1	0.0695384	0.597533	0.923011		11	lh_fusiform_part1	0.111218	0.401688	0.74025	11	lh_fusiform_part1	0.261414	0.0455084	0.272268
12	lh_fusiform_part2	0.102744	0.434696	0.961271	12	lh_fusiform_part2	0.149512	0.254213	0.904815		12	lh_fusiform_part2	0.157755	0.23275	0.666073	12	lh_fusiform_part2	0.0334952	0.801159	0.896388
13	lh_fusiform_part3	-0.103114	0.433035	0.961271	13	lh_fusiform_part3	-0.0323129	0.806384	0.966699		13	lh_fusiform_part3	0.0885995	0.504582	0.77319	13	lh_fusiform_part3	0.0981451	0.459588	0.663977
14	lh_fusiform_part4	0.00469476	0.971601	0.987634	14	lh_fusiform_part4	0.0479049	0.716252	0.963343		14	lh_fusiform_part4	0.0274568	0.836458	0.922254	14	lh_fusiform_part4	-0.0448817	0.735712	0.860845
15	lh_fusiform_part5	-0.034542	0.793313	0.961271	15	lh_fusiform_part5	-0.0508952	0.699356	0.963343		15	lh_fusiform_part5	0.258299	0.0482406	0.587377	15	lh_fusiform_part5	0.249996	0.0561827	0.303584
16	lh_inferiorparietal_part1	0.088233	0.502614	0.961271	16	lh_inferiorparietal_part1	0.129313	0.32476	0.904815		16	lh_inferiorparietal_part1	0.066888	0.614719	0.823189	16	lh_inferiorparietal_part1	0.144134	0.276099	0.52819
17	lh_inferiorparietal_part2	0.0666655	0.612794	0.961271	17	lh_inferiorparietal_part2	-0.0115338	0.930303	0.984845		17	lh_inferiorparietal_part2	0.192681	0.143718	0.604335	17	lh_inferiorparietal_part2	0.128762	0.331084	0.567887
18	lh_inferiorparietal_part3	0.0615724	0.64025	0.961271	18	lh_inferiorparietal_part3	0.253683	0.0504882	0.904815		18	lh_inferiorparietal_part3	0.270969	0.0379096	0.587377	18	lh_inferiorparietal_part3	0.140844	0.287322	0.536335
19	lh_inferiorparietal_part4	-0.0258923	0.844317	0.974482	19	lh_inferiorparietal_part4	0.0680738	0.605292	0.923011		19	lh_inferiorparietal_part4	-0.186361	0.157581	0.612407	19	lh_inferiorparietal_part4	-0.262174	0.0448622	0.272268
20	lh_inferiorparietal_part5	0.0827984	0.529386	0.961271	20	lh_inferiorparietal_part5	0.22378	0.0856505	0.904815		20	lh_inferiorparietal_part5	0.289415	0.0261963	0.587377	20	lh_inferiorparietal_part5	0.274351	0.0354857	0.254177
21	lh_inferiorparietal_part6	-0.0913913	0.487383	0.961271	21	lh_inferiorparietal_part6	-0.150916	0.24973	0.904815		21	lh_inferiorparietal_part6	0.156606	0.236214	0.666073	21	lh_inferiorparietal_part6	0.168204	0.202859	0.469736
22	lh_inferiorparietal_part7	-0.0705921	0.591979	0.961271	22	lh_inferiorparietal_part7	0.0267596	0.83917	0.966699		22	lh_inferiorparietal_part7	-0.236376	0.071478	0.587377	22	lh_inferiorparietal_part7	-0.287635	0.0271742	0.226207
23	lh_inferiorparietal_part8	0.202102	0.121484	0.961271	23	lh_inferiorparietal_part8	0.153479	0.241685	0.904815		23	lh_inferiorparietal_part8	-0.20774	0.114378	0.587377	23	lh_inferiorparietal_part8	-0.228995	0.0810596	0.333376
24	lh_inferiortemporal_part1	0.177177	0.175647	0.961271	24	lh_inferiortemporal_part1	0.0841235	0.522794	0.904815		24	lh_inferiortemporal_part1	0.043695	0.742456	0.883146	24	lh_inferiortemporal_part1	0.0795788	0.549087	0.720489
25	lh_inferiortemporal_part2	0.10135	0.440988	0.961271	25	lh_inferiortemporal_part2	0.0164158	0.900927	0.973634		25	lh_inferiortemporal_part2	0.0945565	0.476242	0.767493	25	lh_inferiortemporal_part2	-0.00626256	0.962454	0.985634
26	lh_inferiortemporal_part3	0.10539	0.422894	0.961271	26	lh_inferiortemporal_part3	0.175356	0.180199	0.904815		26	lh_inferiortemporal_part3	-0.270395	0.0383347	0.587377	26	lh_inferiortemporal_part3	-0.281973	0.0304912	0.23096
27	lh_inferiortemporal_part4	0.0121779	0.926421	0.983923	27	lh_inferiortemporal_part4	0.0461962	0.725968	0.966699		27	lh_inferiortemporal_part4	0.0601146	0.651068	0.837646	27	lh_inferiortemporal_part4	0.110607	0.404296	0.615674
28	lh_inferiortemporal_part5	0.0250387	0.849388	0.974482	28	lh_inferiortemporal_part5	-0.0426567	0.74623	0.966699		28	lh_inferiortemporal_part5	0.068279	0.607364	0.820474	28	lh_inferiortemporal_part5	0.0681923	0.607821	0.767882
29	lh_inferiortemporal_part6	0.0852169	0.517385	0.961271	29	lh_inferiortemporal_part6	0.0842455	0.522189	0.904815		29	lh_inferiortemporal_part6	-0.010009	0.940026	0.978511	29	lh_inferiortemporal_part6	-0.00759098	0.954497	0.985634
30	lh_isthmuscingulate_part1	0.0805506	0.540662	0.961271	30	lh_isthmuscingulate_part1	0.0906532	0.49092	0.904815		30	lh_isthmuscingulate_part1	0.0223162	0.866767	0.943314	30	lh_isthmuscingulate_part1	0.0383977	0.772785	0.881547
31	lh_isthmuscingulate_part2	-0.265552	0.0402993	0.961271	31	lh_isthmuscingulate_part2	-0.24401	0.060266	0.904815		31	lh_isthmuscingulate_part2	0.00994854	0.940387	0.978511	31	lh_isthmuscingulate_part2	0.0602218	0.650486	0.815387
32	lh_lateraloccipital_part1	-0.0359931	0.784834	0.961271	32	lh_lateraloccipital_part1	-0.104567	0.426545	0.904815		32	lh_lateraloccipital_part1	0.113063	0.393877	0.74025	32	lh_lateraloccipital_part1	0.139136	0.293266	0.539079
33	lh_lateraloccipital_part2	-0.0301887	0.818889	0.966352	33	lh_lateraloccipital_part2	-0.0237084	0.857305	0.966699		33	lh_lateraloccipital_part2	0.0218021	0.869809	0.943314	33	lh_lateraloccipital_part2	0.0274541	0.836474	0.920122
34	lh_lateraloccipital_part3	-0.250046	0.0540007	0.961271	34	lh_lateraloccipital_part3	-0.212368	0.103306	0.904815		34	lh_lateraloccipital_part3	0.17865	0.175801	0.612407	34	lh_lateraloccipital_part3	0.206127	0.117282	0.380239
35	lh_lateraloccipital_part4	-0.0470045	0.721366	0.961271	35	lh_lateraloccipital_part4	-0.022793	0.86276	0.966699		35	lh_lateraloccipital_part4	0.191986	0.145197	0.604335	35	lh_lateraloccipital_part4	0.175035	0.18485	0.453599
36	lh_lateraloccipital_part5	-0.183209	0.161163	0.961271	36	lh_lateraloccipital_part5	-0.0831471	0.527647	0.904815		36	lh_lateraloccipital_part5	0.107801	0.416395	0.74025	36	lh_lateraloccipital_part5	0.0940966	0.478399	0.672256
37	lh_lateraloccipital_part6	-0.0438177	0.739564	0.961271	37	lh_lateraloccipital_part6	-0.0187653	0.886835	0.968523		37	lh_lateraloccipital_part6	0.0950101	0.474119	0.767493	37	lh_lateraloccipital_part6	0.131387	0.321237	0.567887
38	lh_lateraloccipital_part7	-0.0161044	0.902798	0.97909	38	lh_lateraloccipital_part7	-0.114026	0.385671	0.904815		38	lh_lateraloccipital_part7	0.0901416	0.497163	0.769478	38	lh_lateraloccipital_part7	0.118103	0.372993	0.603507
39	lh_lateraloccipital_part8	-0.263532	0.0419023	0.961271	39	lh_lateraloccipital_part8	-0.350713	0.00600851	0.703283		39	lh_lateraloccipital_part8	0.136165	0.303798	0.718273	39	lh_lateraloccipital_part8	0.159853	0.226516	0.494802
40	lh_lateraloccipital_part9	-0.0238437	0.856499	0.974482	40	lh_lateraloccipital_part9	0.0682569	0.60432	0.923011		40	lh_lateraloccipital_part9	0.271513	0.0375104	0.587377	40	lh_lateraloccipital_part9	0.334952	0.00951027	0.209226
41	lh_lateralorbitofrontal_part1	-0.0935821	0.476961	0.961271	41	lh_lateralorbitofrontal_part1	-0.141457	0.280988	0.904815		41	lh_lateralorbitofrontal_part1	0.1482	0.262633	0.697337	41	lh_lateralorbitofrontal_part1	0.176743	0.180533	0.453599
42	lh_lateralorbitofrontal_part2	-0.178685	0.17194	0.961271	42	lh_lateralorbitofrontal_part2	-0.319559	0.0128152	0.737894		42	lh_lateralorbitofrontal_part2	0.0924398	0.486213	0.769478	42	lh_lateralorbitofrontal_part2	0.142805	0.280596	0.533059
43	lh_lateralorbitofrontal_part3	-0.0704783	0.592578	0.961271	43	lh_lateralorbitofrontal_part3	-0.0735966	0.576268	0.910209		43	lh_lateralorbitofrontal_part3	-0.0221045	0.868019	0.943314	43	lh_lateralorbitofrontal_part3	0.0420034	0.752101	0.866848
44	lh_lateralorbitofrontal_part4	-0.0796401	0.545262	0.961271	44	lh_lateralorbitofrontal_part4	-0.113172	0.389264	0.904815		44	lh_lateralorbitofrontal_part4	0.140338	0.289077	0.712285	44	lh_lateralorbitofrontal_part4	0.296997	0.0223553	0.226207
45	lh_lingual_part1	0.0380133	0.773071	0.961271	45	lh_lingual_part1	-0.048088	0.715213	0.963343		45	lh_lingual_part1	0.0973082	0.463443	0.767493	45	lh_lingual_part1	0.0119874	0.9282	0.97906
46	lh_lingual_part2	-0.154273	0.23923	0.961271	46	lh_lingual_part2	-0.143867	0.272787	0.904815		46	lh_lingual_part2	0.0684	0.606726	0.820474	46	lh_lingual_part2	0.0774913	0.559648	0.727306
47	lh_lingual_part3	0.078189	0.552633	0.961271	47	lh_lingual_part3	0.0313365	0.812126	0.966699		47	lh_lingual_part3	-0.206984	0.115732	0.587377	47	lh_lingual_part3	-0.298737	0.0215447	0.226207
48	lh_lingual_part4	-0.000853592	0.994835	0.995696	48	lh_lingual_part4	0.0959014	0.46606	0.904815		48	lh_lingual_part4	0.0598122	0.652711	0.837646	48	lh_lingual_part4	-0.0766373	0.563996	0.729877
49	lh_lingual_part5	-0.0349119	0.791149	0.961271	49	lh_lingual_part5	-0.115491	0.379557	0.904815		49	lh_lingual_part5	-0.129785	0.327226	0.718273	49	lh_lingual_part5	-0.0321352	0.809078	0.896388
50	lh_lingual_part6	-0.0147956	0.910664	0.983923	50	lh_lingual_part6	0.125804	0.338171	0.904815		50	lh_lingual_part6	0.225006	0.0866437	0.587377	50	lh_lingual_part6	0.195816	0.13719	0.416353
51	lh_medialorbitofrontal_part1	0.0846194	0.520337	0.961271	51	lh_medialorbitofrontal_part1	0.103285	0.432266	0.904815		51	lh_medialorbitofrontal_part1	-0.165013	0.211683	0.639201	51	lh_medialorbitofrontal_part1	-0.22871	0.0814485	0.333376
52	lh_medialorbitofrontal_part2	-0.08792	0.504137	0.961271	52	lh_medialorbitofrontal_part2	-0.057608	0.661962	0.961718		52	lh_medialorbitofrontal_part2	-0.0552461	0.677709	0.851977	52	lh_medialorbitofrontal_part2	0.00139168	0.991653	0.998135
53	lh_medialorbitofrontal_part3	-0.0441592	0.737607	0.961271	53	lh_medialorbitofrontal_part3	-0.102706	0.434868	0.904815		53	lh_medialorbitofrontal_part3	0.0834286	0.529864	0.787295	53	lh_medialorbitofrontal_part3	0.0449133	0.735533	0.860845
54	lh_middletemporal_part1	0.0702791	0.593626	0.961271	54	lh_middletemporal_part1	0.120128	0.360584	0.904815		54	lh_middletemporal_part1	-0.409614	0.00127474	0.310893	54	lh_middletemporal_part1	-0.493888	7.03224e-05	0.0216593
55	lh_middletemporal_part2	-0.0630235	0.632376	0.961271	55	lh_middletemporal_part2	-0.0713082	0.588217	0.919649		55	lh_middletemporal_part2	-0.141608	0.284691	0.707136	55	lh_middletemporal_part2	-0.354815	0.00582609	0.159186
56	lh_middletemporal_part3	0.0860136	0.513462	0.961271	56	lh_middletemporal_part3	0.012083	0.926993	0.984845		56	lh_middletemporal_part3	0.0714541	0.590719	0.816793	56	lh_middletemporal_part3	0.183006	0.16533	0.446681
57	lh_middletemporal_part4	0.217524	0.0950096	0.961271	57	lh_middletemporal_part4	0.114392	0.384137	0.904815		57	lh_middletemporal_part4	0.0341395	0.797414	0.902955	57	lh_middletemporal_part4	-0.0143912	0.913852	0.974736
58	lh_middletemporal_part5	0.0251525	0.848712	0.974482	58	lh_middletemporal_part5	0.0472337	0.720063	0.964259		58	lh_middletemporal_part5	-0.269185	0.0392426	0.587377	58	lh_middletemporal_part5	-0.296175	0.0227474	0.226207
59	lh_parahippocampal_part1	0.0895418	0.496273	0.961271	59	lh_parahippocampal_part1	0.127329	0.332298	0.904815		59	lh_parahippocampal_part1	0.232445	0.0764616	0.587377	59	lh_parahippocampal_part1	0.293202	0.0242137	0.226207
60	lh_parahippocampal_part2	-0.0130031	0.921451	0.983923	60	lh_parahippocampal_part2	-0.101272	0.441343	0.904815		60	lh_parahippocampal_part2	-0.00447533	0.973164	0.983468	60	lh_parahippocampal_part2	-0.0537695	0.685869	0.828423
61	lh_paracentral_part1	0.151769	0.247033	0.961271	61	lh_paracentral_part1	0.0896158	0.495915	0.904815		61	lh_paracentral_part1	0.161354	0.22213	0.645946	61	lh_paracentral_part1	0.0585771	0.659437	0.815387
62	lh_paracentral_part2	0.0837658	0.524569	0.961271	62	lh_paracentral_part2	-0.0753664	0.567105	0.908366		62	lh_paracentral_part2	0.00302387	0.981866	0.988283	62	lh_paracentral_part2	-0.0569956	0.668088	0.815387
63	lh_paracentral_part3	-0.112048	0.394018	0.961271	63	lh_paracentral_part3	-0.107161	0.4151	0.904815		63	lh_paracentral_part3	0.0921071	0.48779	0.769478	63	lh_paracentral_part3	0.128193	0.333245	0.567887
64	lh_parsopercularis_part1	-0.0437608	0.73989	0.961271	64	lh_parsopercularis_part1	-0.0807061	0.539878	0.907316		64	lh_parsopercularis_part1	-0.206651	0.116331	0.587377	64	lh_parsopercularis_part1	-0.152262	0.249628	0.506536
65	lh_parsopercularis_part2	-0.280462	0.0299678	0.961271	65	lh_parsopercularis_part2	-0.29341	0.02289	0.881265		65	lh_parsopercularis_part2	0.126549	0.339532	0.723038	65	lh_parsopercularis_part2	0.184935	0.160841	0.443382
66	lh_parsopercularis_part3	0.180677	0.167132	0.961271	66	lh_parsopercularis_part3	0.166569	0.203372	0.904815		66	lh_parsopercularis_part3	-0.23051	0.0790144	0.587377	66	lh_parsopercularis_part3	-0.247814	0.0584374	0.304741
67	lh_parsorbitalis_part1	-0.159508	0.223466	0.961271	67	lh_parsorbitalis_part1	-0.179933	0.168916	0.904815		67	lh_parsorbitalis_part1	0.122799	0.354149	0.723038	67	lh_parsorbitalis_part1	0.0942863	0.477508	0.672256
68	lh_parstriangularis_part1	-0.0589832	0.654398	0.961271	68	lh_parstriangularis_part1	-0.0419244	0.750444	0.966699		68	lh_parstriangularis_part1	0.237132	0.07055	0.587377	68	lh_parstriangularis_part1	0.169342	0.199774	0.469736
69	lh_parstriangularis_part2	-0.0438746	0.739238	0.961271	69	lh_parstriangularis_part2	-0.0958709	0.466202	0.904815		69	lh_parstriangularis_part2	0.0990318	0.455523	0.767493	69	lh_parstriangularis_part2	0.0259359	0.845403	0.926634
70	lh_pericalcarine_part1	-0.17658	0.177131	0.961271	70	lh_pericalcarine_part1	-0.250174	0.0538738	0.904815		70	lh_pericalcarine_part1	0.223615	0.0886608	0.587377	70	lh_pericalcarine_part1	0.293455	0.0240859	0.226207
71	lh_pericalcarine_part2	-0.0064873	0.960765	0.987634	71	lh_pericalcarine_part2	-0.0409785	0.755898	0.966699		71	lh_pericalcarine_part2	0.222406	0.0904446	0.587377	71	lh_pericalcarine_part2	0.27122	0.0377256	0.256486
72	lh_postcentral_part1	-0.0501912	0.703321	0.961271	72	lh_postcentral_part1	0.00512613	0.968993	0.991527		72	lh_postcentral_part1	0.161293	0.222306	0.645946	72	lh_postcentral_part1	0.0815082	0.539412	0.718423
73	lh_postcentral_part2	0.117881	0.369704	0.961271	73	lh_postcentral_part2	0.0521157	0.692501	0.963343		73	lh_postcentral_part2	0.129361	0.32882	0.718273	73	lh_postcentral_part2	0.147139	0.266105	0.518737
74	lh_postcentral_part3	0.0705352	0.592278	0.961271	74	lh_postcentral_part3	-0.0326791	0.804233	0.966699		74	lh_postcentral_part3	0.215542	0.101106	0.587377	74	lh_postcentral_part3	0.284282	0.0290997	0.229813
75	lh_postcentral_part4	-0.178657	0.172009	0.961271	75	lh_postcentral_part4	-0.0977627	0.457409	0.904815		75	lh_postcentral_part4	0.0708191	0.594032	0.816793	75	lh_postcentral_part4	0.128857	0.330725	0.567887
76	lh_postcentral_part5	0.177177	0.175647	0.961271	76	lh_postcentral_part5	0.0658159	0.617339	0.923011		76	lh_postcentral_part5	0.111581	0.400145	0.74025	76	lh_postcentral_part5	0.115225	0.384836	0.610976
77	lh_postcentral_part6	0.0411431	0.754948	0.961271	77	lh_postcentral_part6	-0.0370729	0.778541	0.966699		77	lh_postcentral_part6	0.134199	0.310896	0.718273	77	lh_postcentral_part6	0.210903	0.108845	0.370173
78	lh_postcentral_part7	-0.213256	0.101839	0.961271	78	lh_postcentral_part7	-0.223078	0.0866627	0.904815		78	lh_postcentral_part7	0.389686	0.00228245	0.310893	78	lh_postcentral_part7	0.405327	0.0014493	0.10683
79	lh_postcentral_part8	-0.0322373	0.806828	0.96345	79	lh_postcentral_part8	0.00826894	0.950002	0.987098		79	lh_postcentral_part8	0.204111	0.120988	0.601039	79	lh_postcentral_part8	0.113896	0.390376	0.612085
80	lh_posteriorcingulate_part1	0.0756852	0.565462	0.961271	80	lh_posteriorcingulate_part1	0.0235558	0.858213	0.966699		80	lh_posteriorcingulate_part1	0.105442	0.426725	0.742549	80	lh_posteriorcingulate_part1	0.0470957	0.723185	0.856696
81	lh_posteriorcingulate_part2	-0.0474597	0.718779	0.961271	81	lh_posteriorcingulate_part2	0.0993798	0.449965	0.904815		81	lh_posteriorcingulate_part2	-0.0708493	0.593874	0.816793	81	lh_posteriorcingulate_part2	-0.15707	0.234811	0.505748
82	lh_precentral_part1	-0.208106	0.110579	0.961271	82	lh_precentral_part1	-0.124736	0.34232	0.904815		82	lh_precentral_part1	0.138735	0.294674	0.714643	82	lh_precentral_part1	0.168204	0.202859	0.469736
83	lh_precentral_part2	-0.202785	0.120204	0.961271	83	lh_precentral_part2	-0.180818	0.166795	0.904815		83	lh_precentral_part2	0.130026	0.326318	0.718273	83	lh_precentral_part2	0.199232	0.130332	0.408585
84	lh_precentral_part3	-0.0411716	0.754784	0.961271	84	lh_precentral_part3	-0.097244	0.459811	0.904815		84	lh_precentral_part3	0.175385	0.183962	0.612407	84	lh_precentral_part3	0.15163	0.251624	0.506536
85	lh_precentral_part4	-0.0864973	0.511088	0.961271	85	lh_precentral_part4	-0.0367678	0.780317	0.966699		85	lh_precentral_part4	-0.0711517	0.592295	0.816793	85	lh_precentral_part4	0.0591464	0.656333	0.815387
86	lh_precentral_part5	-0.126986	0.333614	0.961271	86	lh_precentral_part5	-0.123637	0.346621	0.904815		86	lh_precentral_part5	0.106954	0.420087	0.74025	86	lh_precentral_part5	0.0979553	0.460461	0.663977
87	lh_precentral_part6	0.0338592	0.797311	0.961271	87	lh_precentral_part6	-0.0238609	0.856396	0.966699		87	lh_precentral_part6	-0.0943448	0.477234	0.767493	87	lh_precentral_part6	-0.0074961	0.955065	0.985634
88	lh_precentral_part7	0.0188644	0.886241	0.97503	88	lh_precentral_part7	-0.0242881	0.853853	0.966699		88	lh_precentral_part7	0.0490774	0.712032	0.873729	88	lh_precentral_part7	-0.0575333	0.665142	0.815387
89	lh_precentral_part8	-0.0987606	0.452808	0.961271	89	lh_precentral_part8	-0.169559	0.195261	0.904815		89	lh_precentral_part8	0.120773	0.362205	0.723038	89	lh_precentral_part8	0.145462	0.271651	0.522927
90	lh_precentral_part9	-0.3537	0.00556537	0.961271	90	lh_precentral_part9	-0.279344	0.0306567	0.904815		90	lh_precentral_part9	0.0621708	0.639943	0.83518	90	lh_precentral_part9	0.137523	0.298953	0.543465
91	lh_precuneus_part1	0.115463	0.379673	0.961271	91	lh_precuneus_part1	0.0587369	0.65575	0.957208		91	lh_precuneus_part1	0.167704	0.204223	0.629008	91	lh_precuneus_part1	0.113359	0.392632	0.612085
92	lh_precuneus_part2	-0.0319243	0.808668	0.96345	92	lh_precuneus_part2	0.00549229	0.966779	0.991527		92	lh_precuneus_part2	-0.036982	0.78095	0.891149	92	lh_precuneus_part2	-0.105388	0.426964	0.641089
93	lh_precuneus_part3	0.0639056	0.62761	0.961271	93	lh_precuneus_part3	-0.0238914	0.856214	0.966699		93	lh_precuneus_part3	0.202811	0.123427	0.603419	93	lh_precuneus_part3	0.269322	0.0391392	0.256486
94	lh_precuneus_part4	-0.0940374	0.474811	0.961271	94	lh_precuneus_part4	-0.0589505	0.654577	0.957208		94	lh_precuneus_part4	-0.0760806	0.566838	0.804545	94	lh_precuneus_part4	-0.00632582	0.962075	0.985634
95	lh_precuneus_part5	0.0055768	0.966268	0.987634	95	lh_precuneus_part5	-0.0802789	0.542033	0.907316		95	lh_precuneus_part5	0.207105	0.115514	0.587377	95	lh_precuneus_part5	0.217924	0.0972995	0.356765
96	lh_precuneus_part6	0.106215	0.419251	0.961271	96	lh_precuneus_part6	0.119	0.365148	0.904815		96	lh_precuneus_part6	0.17478	0.185502	0.612407	96	lh_precuneus_part6	0.177123	0.179584	0.453599
97	lh_precuneus_part7	-0.0308147	0.815199	0.965698	97	lh_precuneus_part7	-0.0789363	0.548831	0.908366		97	lh_precuneus_part7	0.0957055	0.470874	0.767493	97	lh_precuneus_part7	0.113865	0.390508	0.612085
98	lh_rostralanteriorcingulate_part1	-0.107154	0.415128	0.961271	98	lh_rostralanteriorcingulate_part1	-0.156347	0.232894	0.904815		98	lh_rostralanteriorcingulate_part1	0.173328	0.189238	0.612407	98	lh_rostralanteriorcingulate_part1	0.168488	0.202085	0.469736
99	lh_rostralmiddlefrontal_part1	-0.0352249	0.78932	0.961271	99	lh_rostralmiddlefrontal_part1	-0.187531	0.151339	0.904815		99	lh_rostralmiddlefrontal_part1	0.0271241	0.838413	0.922254	99	lh_rostralmiddlefrontal_part1	0.093717	0.480183	0.672256
100	lh_rostralmiddlefrontal_part2	-0.11219	0.393414	0.961271	100	lh_rostralmiddlefrontal_part2	-0.00897073	0.945764	0.987098		100	lh_rostralmiddlefrontal_part2	0.190716	0.147928	0.607491	100	lh_rostralmiddlefrontal_part2	0.198726	0.131331	0.408585
101	lh_rostralmiddlefrontal_part3	0.0789573	0.548725	0.961271	101	lh_rostralmiddlefrontal_part3	0.0981899	0.455437	0.904815		101	lh_rostralmiddlefrontal_part3	-0.0400361	0.763366	0.883897	101	lh_rostralmiddlefrontal_part3	-0.129078	0.329888	0.567887
102	lh_rostralmiddlefrontal_part4	-0.207281	0.112032	0.961271	102	lh_rostralmiddlefrontal_part4	-0.1244	0.343631	0.904815		102	lh_rostralmiddlefrontal_part4	0.169155	0.200278	0.629008	102	lh_rostralmiddlefrontal_part4	0.180507	0.171279	0.450261
103	lh_rostralmiddlefrontal_part5	-0.0478296	0.716679	0.961271	103	lh_rostralmiddlefrontal_part5	-0.0664872	0.613747	0.923011		103	lh_rostralmiddlefrontal_part5	-0.128182	0.333286	0.722562	103	lh_rostralmiddlefrontal_part5	-0.22871	0.0814485	0.333376
104	lh_rostralmiddlefrontal_part6	-0.149976	0.252725	0.961271	104	lh_rostralmiddlefrontal_part6	-0.151892	0.246644	0.904815		104	lh_rostralmiddlefrontal_part6	0.209706	0.110915	0.587377	104	lh_rostralmiddlefrontal_part6	0.260529	0.0462718	0.272268
105	lh_rostralmiddlefrontal_part7	0.136774	0.297381	0.961271	105	lh_rostralmiddlefrontal_part7	0.0746341	0.570889	0.908366		105	lh_rostralmiddlefrontal_part7	-0.13683	0.301419	0.718273	105	lh_rostralmiddlefrontal_part7	-0.262838	0.044303	0.272268
106	lh_rostralmiddlefrontal_part8	0.00295912	0.982098	0.99502	106	lh_rostralmiddlefrontal_part8	0.0196197	0.881719	0.968523		106	lh_rostralmiddlefrontal_part8	-0.1824	0.166759	0.612407	106	lh_rostralmiddlefrontal_part8	-0.235352	0.0727505	0.333376
107	lh_rostralmiddlefrontal_part9	-0.000711327	0.995696	0.995696	107	lh_rostralmiddlefrontal_part9	0.0945283	0.472497	0.904815		107	lh_rostralmiddlefrontal_part9	-0.131932	0.319218	0.718273	107	lh_rostralmiddlefrontal_part9	-0.174877	0.185253	0.453599
108	lh_rostralmiddlefrontal_part10	0.0288799	0.826617	0.971748	108	lh_rostralmiddlefrontal_part10	0.136453	0.298527	0.904815		108	lh_rostralmiddlefrontal_part10	-0.289112	0.0263603	0.587377	108	lh_rostralmiddlefrontal_part10	-0.404631	0.00147957	0.10683
109	lh_superiorfrontal_part1	0.171287	0.190679	0.961271	109	lh_superiorfrontal_part1	0.11067	0.3999	0.904815		109	lh_superiorfrontal_part1	0.14188	0.283757	0.707136	109	lh_superiorfrontal_part1	0.0562049	0.67243	0.815387
110	lh_superiorfrontal_part2	0.0445291	0.735489	0.961271	110	lh_superiorfrontal_part2	0.149207	0.255194	0.904815		110	lh_superiorfrontal_part2	-0.208435	0.113143	0.587377	110	lh_superiorfrontal_part2	-0.330145	0.0106594	0.218873
111	lh_superiorfrontal_part3	0.00978786	0.940833	0.987634	111	lh_superiorfrontal_part3	0.0544346	0.679544	0.963343		111	lh_superiorfrontal_part3	-0.379556	0.00302818	0.310893	111	lh_superiorfrontal_part3	-0.387393	0.00243519	0.107148
112	lh_superiorfrontal_part4	0.0375011	0.776049	0.961271	112	lh_superiorfrontal_part4	-0.00512613	0.968993	0.991527		112	lh_superiorfrontal_part4	0.254126	0.0521091	0.587377	112	lh_superiorfrontal_part4	0.279791	0.0318571	0.233619
113	lh_superiorfrontal_part5	-0.0347127	0.792314	0.961271	113	lh_superiorfrontal_part5	-0.0823843	0.531455	0.904815		113	lh_superiorfrontal_part5	-0.0915628	0.490376	0.769478	113	lh_superiorfrontal_part5	-0.0516819	0.697466	0.836767
114	lh_superiorfrontal_part6	-0.0367045	0.780686	0.961271	114	lh_superiorfrontal_part6	0.0272478	0.836276	0.966699		114	lh_superiorfrontal_part6	-0.25337	0.0528363	0.587377	114	lh_superiorfrontal_part6	-0.324831	0.0120675	0.226207
115	lh_superiorfrontal_part7	-0.117027	0.373204	0.961271	115	lh_superiorfrontal_part7	-0.111646	0.395729	0.904815		115	lh_superiorfrontal_part7	-0.256334	0.0500324	0.587377	115	lh_superiorfrontal_part7	-0.19259	0.143912	0.422142
116	lh_superiorfrontal_part8	0.0537478	0.683372	0.961271	116	lh_superiorfrontal_part8	0.0823843	0.531455	0.904815		116	lh_superiorfrontal_part8	-0.25083	0.0553401	0.587377	116	lh_superiorfrontal_part8	-0.307182	0.0179546	0.226207
117	lh_superiorfrontal_part9	0.09822	0.455298	0.961271	117	lh_superiorfrontal_part9	0.17496	0.181202	0.904815		117	lh_superiorfrontal_part9	-0.0654064	0.622596	0.82655	117	lh_superiorfrontal_part9	-0.0908388	0.493828	0.682058
118	lh_superiorfrontal_part10	0.0406594	0.757741	0.961271	118	lh_superiorfrontal_part10	-0.114209	0.384903	0.904815		118	lh_superiorfrontal_part10	0.246687	0.0596295	0.587377	118	lh_superiorfrontal_part10	0.184145	0.162669	0.443382
119	lh_superiorfrontal_part11	-0.0274857	0.834867	0.974482	119	lh_superiorfrontal_part11	-0.00955047	0.942265	0.987098		119	lh_superiorfrontal_part11	0.0895369	0.500065	0.770101	119	lh_superiorfrontal_part11	0.131103	0.322295	0.567887
120	lh_superiorfrontal_part12	0.125336	0.339986	0.961271	120	lh_superiorfrontal_part12	0.0263935	0.841342	0.966699		120	lh_superiorfrontal_part12	0.147444	0.265103	0.697878	120	lh_superiorfrontal_part12	0.12329	0.352214	0.583236
121	lh_superiorfrontal_part13	0.168613	0.197802	0.961271	121	lh_superiorfrontal_part13	0.187439	0.151543	0.904815		121	lh_superiorfrontal_part13	0.0675533	0.611197	0.822046	121	lh_superiorfrontal_part13	0.0142647	0.914606	0.974736
122	lh_superiorparietal_part1	0.0335746	0.798979	0.961271	122	lh_superiorparietal_part1	-0.0181856	0.890309	0.968523		122	lh_superiorparietal_part1	-0.0429087	0.746934	0.883146	122	lh_superiorparietal_part1	-0.0811603	0.54115	0.718423
123	lh_superiorparietal_part2	0.129831	0.322807	0.961271	123	lh_superiorparietal_part2	0.0781125	0.553023	0.908366		123	lh_superiorparietal_part2	0.0130026	0.922137	0.966048	123	lh_superiorparietal_part2	0.163016	0.21734	0.488618
124	lh_superiorparietal_part3	0.12269	0.350359	0.961271	124	lh_superiorparietal_part3	0.134408	0.305893	0.904815		124	lh_superiorparietal_part3	-0.244722	0.0617564	0.587377	124	lh_superiorparietal_part3	-0.175953	0.182523	0.453599
125	lh_superiorparietal_part4	0.177775	0.174171	0.961271	125	lh_superiorparietal_part4	0.197509	0.130367	0.904815		125	lh_superiorparietal_part4	0.0639247	0.630516	0.829909	125	lh_superiorparietal_part4	-0.0680974	0.608322	0.767882
126	lh_superiorparietal_part5	0.0429072	0.74479	0.961271	126	lh_superiorparietal_part5	0.15473	0.237823	0.904815		126	lh_superiorparietal_part5	-0.119776	0.366214	0.723038	126	lh_superiorparietal_part5	-0.142363	0.282106	0.533059
127	lh_superiorparietal_part6	0.0503904	0.702198	0.961271	127	lh_superiorparietal_part6	0.0452808	0.731191	0.966699		127	lh_superiorparietal_part6	-0.0391894	0.768229	0.886197	127	lh_superiorparietal_part6	0.0323249	0.807972	0.896388
128	lh_superiorparietal_part7	-0.143688	0.273392	0.961271	128	lh_superiorparietal_part7	-0.0775328	0.555982	0.908366		128	lh_superiorparietal_part7	0.0936796	0.480359	0.767493	128	lh_superiorparietal_part7	0.103269	0.436371	0.649286
129	lh_superiorparietal_part8	-0.175555	0.179697	0.961271	129	lh_superiorparietal_part8	-0.131784	0.315519	0.904815		129	lh_superiorparietal_part8	0.085122	0.521516	0.787295	129	lh_superiorparietal_part8	0.145905	0.270178	0.522927
130	lh_superiorparietal_part9	0.197066	0.131248	0.961271	130	lh_superiorparietal_part9	0.314555	0.0143746	0.737894		130	lh_superiorparietal_part9	-0.108617	0.412853	0.74025	130	lh_superiorparietal_part9	-0.11687	0.378041	0.603507
131	lh_superiorparietal_part10	0.0517846	0.694358	0.961271	131	lh_superiorparietal_part10	-0.024044	0.855306	0.966699		131	lh_superiorparietal_part10	0.149591	0.25813	0.69134	131	lh_superiorparietal_part10	0.208531	0.112975	0.370173
132	lh_superiortemporal_part1	0.0887736	0.49999	0.961271	132	lh_superiortemporal_part1	0.0922704	0.483187	0.904815		132	lh_superiortemporal_part1	-0.132869	0.315762	0.718273	132	lh_superiortemporal_part1	-0.111746	0.399445	0.612085
133	lh_superiortemporal_part2	0.201078	0.123424	0.961271	133	lh_superiortemporal_part2	0.15711	0.230594	0.904815		133	lh_superiortemporal_part2	0.0298456	0.822451	0.920969	133	lh_superiortemporal_part2	0.0134424	0.919512	0.976227
134	lh_superiortemporal_part3	-0.221905	0.0883753	0.961271	134	lh_superiortemporal_part3	-0.173861	0.184	0.904815		134	lh_superiortemporal_part3	-0.182219	0.167188	0.612407	134	lh_superiortemporal_part3	-0.128066	0.333726	0.567887
135	lh_superiortemporal_part4	-0.035481	0.787824	0.961271	135	lh_superiortemporal_part4	-0.0181856	0.890309	0.968523		135	lh_superiortemporal_part4	-0.199817	0.129182	0.604335	135	lh_superiortemporal_part4	-0.209321	0.111585	0.370173
136	lh_superiortemporal_part5	0.210467	0.106502	0.961271	136	lh_superiortemporal_part5	0.156408	0.23271	0.904815		136	lh_superiortemporal_part5	-0.0573931	0.66591	0.847521	136	lh_superiortemporal_part5	-0.0107223	0.935761	0.980321
137	lh_superiortemporal_part6	-0.0508741	0.699475	0.961271	137	lh_superiortemporal_part6	0.06606	0.616031	0.923011		137	lh_superiortemporal_part6	-0.0936796	0.480359	0.767493	137	lh_superiortemporal_part6	-0.13572	0.305394	0.550066
138	lh_superiortemporal_part7	0.0493661	0.707978	0.961271	138	lh_superiortemporal_part7	0.0284378	0.829231	0.966699		138	lh_superiortemporal_part7	0.192348	0.144424	0.604335	138	lh_superiortemporal_part7	0.292854	0.0243904	0.226207
139	lh_supramarginal_part1	-0.140473	0.284382	0.961271	139	lh_supramarginal_part1	-0.217098	0.0956746	0.904815		139	lh_supramarginal_part1	0.339732	0.00847593	0.446116	139	lh_supramarginal_part1	0.353392	0.00604047	0.159186
140	lh_supramarginal_part2	-0.100297	0.445773	0.961271	140	lh_supramarginal_part2	-0.0133035	0.919641	0.984845		140	lh_supramarginal_part2	-0.00139098	0.991658	0.991658	140	lh_supramarginal_part2	-0.0708808	0.593709	0.761927
141	lh_supramarginal_part3	-0.237953	0.0671308	0.961271	141	lh_supramarginal_part3	-0.231378	0.075278	0.904815		141	lh_supramarginal_part3	0.106289	0.423	0.74025	141	lh_supramarginal_part3	0.155615	0.23923	0.506536
142	lh_supramarginal_part4	0.212715	0.10273	0.961271	142	lh_supramarginal_part4	0.343054	0.00728891	0.703283		142	lh_supramarginal_part4	-0.0657692	0.620663	0.82655	142	lh_supramarginal_part4	-0.201446	0.126027	0.400168
143	lh_supramarginal_part5	-0.0558534	0.671662	0.961271	143	lh_supramarginal_part5	0.022732	0.863124	0.966699		143	lh_supramarginal_part5	-0.0423644	0.750039	0.883146	143	lh_supramarginal_part5	-0.0594311	0.654783	0.815387
144	lh_supramarginal_part6	0.0436755	0.74038	0.961271	144	lh_supramarginal_part6	-0.026546	0.840437	0.966699		144	lh_supramarginal_part6	-0.0285454	0.830069	0.922254	144	lh_supramarginal_part6	0.0214762	0.871739	0.948747
145	lh_supramarginal_part7	-0.115719	0.37861	0.961271	145	lh_supramarginal_part7	-0.0328927	0.802979	0.966699		145	lh_supramarginal_part7	0.217416	0.0981015	0.587377	145	lh_supramarginal_part7	0.179938	0.172656	0.450261
146	lh_frontalpole_part1	0.145452	0.267484	0.961271	146	lh_frontalpole_part1	0.198821	0.127781	0.904815		146	lh_frontalpole_part1	-0.115784	0.382517	0.74025	146	lh_frontalpole_part1	-0.204893	0.11954	0.383524
147	lh_temporalpole_part1	-0.0396351	0.763664	0.961271	147	lh_temporalpole_part1	0.00848253	0.948712	0.987098		147	lh_temporalpole_part1	-0.077018	0.562055	0.801449	147	lh_temporalpole_part1	0.0096785	0.942003	0.983515
148	lh_transversetemporal_part1	-0.0073978	0.955263	0.987634	148	lh_transversetemporal_part1	-0.0177279	0.893054	0.968523		148	lh_transversetemporal_part1	0.0400965	0.763019	0.883897	148	lh_transversetemporal_part1	0.0849874	0.522177	0.70956
149	lh_insula_part1	-0.0658973	0.616903	0.961271	149	lh_insula_part1	0.0271868	0.836638	0.966699		149	lh_insula_part1	-0.109494	0.409069	0.74025	149	lh_insula_part1	-0.116933	0.377782	0.603507
150	lh_insula_part2	-0.00492238	0.970224	0.987634	150	lh_insula_part2	-0.0787228	0.549916	0.908366		150	lh_insula_part2	0.287752	0.0271092	0.587377	150	lh_insula_part2	0.309744	0.0169718	0.226207
151	lh_insula_part3	-0.102943	0.433801	0.961271	151	lh_insula_part3	-0.0669754	0.61114	0.923011		151	lh_insula_part3	0.0935586	0.480929	0.767493	151	lh_insula_part3	0.0806226	0.543842	0.718899
152	lh_insula_part4	-0.180848	0.166725	0.961271	152	lh_insula_part4	-0.107923	0.411768	0.904815		152	lh_insula_part4	0.122074	0.357022	0.723038	152	lh_insula_part4	0.127465	0.336018	0.568646
153	rh_bankssts_part1	-0.0432487	0.742829	0.961271	153	rh_bankssts_part1	0.0376222	0.775345	0.966699		153	rh_bankssts_part1	0.0941331	0.478227	0.767493	153	rh_bankssts_part1	0.100074	0.450768	0.663977
154	rh_bankssts_part2	0.0787581	0.549737	0.961271	154	rh_bankssts_part2	0.176791	0.176606	0.904815		154	rh_bankssts_part2	-0.143846	0.277071	0.707136	154	rh_bankssts_part2	-0.138915	0.294043	0.539079
155	rh_caudalanteriorcingulate_part1	0.0882614	0.502476	0.961271	155	rh_caudalanteriorcingulate_part1	0.209683	0.107843	0.904815		155	rh_caudalanteriorcingulate_part1	0.0838822	0.527622	0.787295	155	rh_caudalanteriorcingulate_part1	0.160613	0.22429	0.494802
156	rh_caudalmiddlefrontal_part1	-0.259947	0.0448763	0.961271	156	rh_caudalmiddlefrontal_part1	-0.37137	0.00348503	0.703283		156	rh_caudalmiddlefrontal_part1	0.155155	0.240639	0.666073	156	rh_caudalmiddlefrontal_part1	0.195057	0.13875	0.416353
157	rh_caudalmiddlefrontal_part2	-0.0898263	0.4949	0.961271	157	rh_caudalmiddlefrontal_part2	-0.0436942	0.740273	0.966699		157	rh_caudalmiddlefrontal_part2	0.215542	0.101106	0.587377	157	rh_caudalmiddlefrontal_part2	0.250091	0.0560863	0.303584
158	rh_caudalmiddlefrontal_part3	-0.0193481	0.883345	0.97503	158	rh_caudalmiddlefrontal_part3	0.0304822	0.817159	0.966699		158	rh_caudalmiddlefrontal_part3	0.0144843	0.913296	0.96593	158	rh_caudalmiddlefrontal_part3	0.00591464	0.964538	0.985634
159	rh_caudalmiddlefrontal_part4	-0.0974802	0.458716	0.961271	159	rh_caudalmiddlefrontal_part4	-0.211697	0.104426	0.904815		159	rh_caudalmiddlefrontal_part4	0.129633	0.327795	0.718273	159	rh_caudalmiddlefrontal_part4	0.148752	0.260841	0.516615
160	rh_cuneus_part1	0.130059	0.321952	0.961271	160	rh_cuneus_part1	0.174807	0.181589	0.904815		160	rh_cuneus_part1	0.0944053	0.47695	0.767493	160	rh_cuneus_part1	-0.0505749	0.703645	0.836767
161	rh_cuneus_part2	0.0580158	0.659715	0.961271	161	rh_cuneus_part2	-0.0508036	0.699871	0.963343		161	rh_cuneus_part2	-0.175506	0.183655	0.612407	161	rh_cuneus_part2	-0.226116	0.08506	0.333376
162	rh_cuneus_part3	0.0795832	0.54555	0.961271	162	rh_cuneus_part3	0.0631308	0.631796	0.939459		162	rh_cuneus_part3	0.234592	0.0737067	0.587377	162	rh_cuneus_part3	0.2258	0.0855089	0.333376
163	rh_entorhinal_part1	-0.146903	0.262688	0.961271	163	rh_entorhinal_part1	-0.101363	0.440928	0.904815		163	rh_entorhinal_part1	0.172089	0.192471	0.612407	163	rh_entorhinal_part1	0.22134	0.092039	0.341542
164	rh_fusiform_part1	0.15322	0.24249	0.961271	164	rh_fusiform_part1	0.175265	0.18043	0.904815		164	rh_fusiform_part1	0.0633199	0.63376	0.83063	164	rh_fusiform_part1	0.17434	0.18663	0.453599
165	rh_fusiform_part2	-0.116771	0.374258	0.961271	165	rh_fusiform_part2	-0.0499188	0.704858	0.963343		165	rh_fusiform_part2	0.00885995	0.9469	0.980623	165	rh_fusiform_part2	0.0848292	0.522955	0.70956
166	rh_fusiform_part3	0.165597	0.206059	0.961271	166	rh_fusiform_part3	0.185761	0.155307	0.904815		166	rh_fusiform_part3	0.0755363	0.569624	0.80479	166	rh_fusiform_part3	0.112694	0.395429	0.612085
167	rh_fusiform_part4	0.109174	0.406336	0.961271	167	rh_fusiform_part4	0.166233	0.204297	0.904815		167	rh_fusiform_part4	0.00453581	0.972801	0.983468	167	rh_fusiform_part4	-0.0859046	0.51768	0.708647
168	rh_fusiform_part5	-0.0579589	0.660029	0.961271	168	rh_fusiform_part5	3.05127e-05	0.999815	0.999815		168	rh_fusiform_part5	0.184456	0.161947	0.612407	168	rh_fusiform_part5	0.226749	0.0841677	0.333376
169	rh_inferiorparietal_part1	0.00563371	0.965924	0.987634	169	rh_inferiorparietal_part1	-0.0338996	0.797074	0.966699		169	rh_inferiorparietal_part1	-0.156274	0.237223	0.666073	169	rh_inferiorparietal_part1	-0.147771	0.264032	0.517974
170	rh_inferiorparietal_part2	-0.063991	0.627149	0.961271	170	rh_inferiorparietal_part2	-0.0327401	0.803875	0.966699		170	rh_inferiorparietal_part2	-0.332475	0.0100882	0.446116	170	rh_inferiorparietal_part2	-0.272769	0.0366028	0.256219
171	rh_inferiorparietal_part3	0.0450412	0.73256	0.961271	171	rh_inferiorparietal_part3	0.0819876	0.53344	0.904815		171	rh_inferiorparietal_part3	-0.168248	0.202737	0.629008	171	rh_inferiorparietal_part3	-0.128351	0.332644	0.567887
172	rh_inferiorparietal_part4	0.0739211	0.574583	0.961271	172	rh_inferiorparietal_part4	0.196715	0.131949	0.904815		172	rh_inferiorparietal_part4	-0.21914	0.0954014	0.587377	172	rh_inferiorparietal_part4	-0.21609	0.10022	0.358926
173	rh_inferiorparietal_part5	-0.0230185	0.861415	0.974482	173	rh_inferiorparietal_part5	0.106611	0.417509	0.904815		173	rh_inferiorparietal_part5	-0.00592679	0.964465	0.983468	173	rh_inferiorparietal_part5	0.0977655	0.461334	0.663977
174	rh_inferiorparietal_part6	-0.0220796	0.867016	0.974482	174	rh_inferiorparietal_part6	-0.109632	0.40436	0.904815		174	rh_inferiorparietal_part6	0.0413061	0.756088	0.883897	174	rh_inferiorparietal_part6	0.0359939	0.786663	0.894067
175	rh_inferiorparietal_part7	0.0177832	0.892722	0.97503	175	rh_inferiorparietal_part7	-0.00155615	0.990585	0.997245		175	rh_inferiorparietal_part7	-0.112246	0.397323	0.74025	175	rh_inferiorparietal_part7	-0.0400108	0.763511	0.874206
176	rh_inferiorparietal_part8	-0.0768517	0.559467	0.961271	176	rh_inferiorparietal_part8	0.0882732	0.502419	0.904815		176	rh_inferiorparietal_part8	0.00589655	0.964647	0.983468	176	rh_inferiorparietal_part8	0.00354246	0.978756	0.991635
177	rh_inferiorparietal_part9	-0.095773	0.46666	0.961271	177	rh_inferiorparietal_part9	-0.0334724	0.799578	0.966699		177	rh_inferiorparietal_part9	-0.0136074	0.918527	0.96593	177	rh_inferiorparietal_part9	-0.0166369	0.900472	0.973142
178	rh_inferiorparietal_part10	0.204179	0.117623	0.961271	178	rh_inferiorparietal_part10	0.236687	0.068642	0.904815		178	rh_inferiorparietal_part10	0.209857	0.110652	0.587377	178	rh_inferiorparietal_part10	0.224978	0.0866848	0.333736
179	rh_inferiortemporal_part1	-0.0841926	0.522451	0.961271	179	rh_inferiortemporal_part1	-0.093735	0.476239	0.904815		179	rh_inferiortemporal_part1	-0.00801326	0.951968	0.980623	179	rh_inferiortemporal_part1	0.0794523	0.549724	0.720489
180	rh_inferiortemporal_part2	0.0554266	0.674029	0.961271	180	rh_inferiortemporal_part2	0.030055	0.819678	0.966699		180	rh_inferiortemporal_part2	-0.0465072	0.726508	0.883146	180	rh_inferiortemporal_part2	0.0512391	0.699935	0.836767
181	rh_inferiortemporal_part3	-0.155211	0.236348	0.961271	181	rh_inferiortemporal_part3	-0.179262	0.170537	0.904815		181	rh_inferiortemporal_part3	0.174598	0.185966	0.612407	181	rh_inferiortemporal_part3	0.167097	0.205891	0.469736
182	rh_inferiortemporal_part4	-0.0966551	0.462546	0.961271	182	rh_inferiortemporal_part4	-0.0199248	0.879893	0.968523		182	rh_inferiortemporal_part4	0.102056	0.441808	0.760206	182	rh_inferiortemporal_part4	0.0989674	0.455817	0.663977
183	rh_inferiortemporal_part5	0.144286	0.271381	0.961271	183	rh_inferiortemporal_part5	0.261311	0.0437254	0.904815		183	rh_inferiortemporal_part5	0.0697607	0.599571	0.820474	183	rh_inferiortemporal_part5	-0.097133	0.464253	0.665069
184	rh_isthmuscingulate_part1	-0.0426511	0.746262	0.961271	184	rh_isthmuscingulate_part1	0.107283	0.414566	0.904815		184	rh_isthmuscingulate_part1	0.10638	0.422602	0.74025	184	rh_isthmuscingulate_part1	0.116838	0.378171	0.603507
185	rh_isthmuscingulate_part2	0.0969112	0.461356	0.961271	185	rh_isthmuscingulate_part2	0.0518716	0.69387	0.963343		185	rh_isthmuscingulate_part2	0.209796	0.110757	0.587377	185	rh_isthmuscingulate_part2	0.269638	0.0389006	0.256486
186	rh_lateraloccipital_part1	-0.110085	0.40241	0.961271	186	rh_lateraloccipital_part1	-0.0439688	0.738698	0.966699		186	rh_lateraloccipital_part1	0.0149077	0.910772	0.96593	186	rh_lateraloccipital_part1	0.0113865	0.93179	0.979493
187	rh_lateraloccipital_part2	0.28749	0.0259278	0.961271	187	rh_lateraloccipital_part2	0.306378	0.0172734	0.760031		187	rh_lateraloccipital_part2	-0.0533109	0.688411	0.861913	187	rh_lateraloccipital_part2	0.0129679	0.922344	0.976227
188	rh_lateraloccipital_part3	-0.00640194	0.961281	0.987634	188	rh_lateraloccipital_part3	0.0414362	0.753258	0.966699		188	rh_lateraloccipital_part3	0.287268	0.0273797	0.587377	188	rh_lateraloccipital_part3	0.380245	0.00297137	0.114398
189	rh_lateraloccipital_part4	0.0501059	0.703802	0.961271	189	rh_lateraloccipital_part4	0.0626426	0.63444	0.939459		189	rh_lateraloccipital_part4	0.00232838	0.986036	0.989248	189	rh_lateraloccipital_part4	-0.094824	0.474989	0.672256
190	rh_lateraloccipital_part5	0.108349	0.409914	0.961271	190	rh_lateraloccipital_part5	0.153326	0.242159	0.904815		190	rh_lateraloccipital_part5	-0.134834	0.308591	0.718273	190	rh_lateraloccipital_part5	-0.0925784	0.485557	0.676704
191	rh_lateraloccipital_part6	0.134412	0.305879	0.961271	191	rh_lateraloccipital_part6	0.109541	0.404755	0.904815		191	rh_lateraloccipital_part6	0.0275777	0.835748	0.922254	191	rh_lateraloccipital_part6	-0.110259	0.405785	0.615674
192	rh_lateraloccipital_part7	0.0554835	0.673713	0.961271	192	rh_lateraloccipital_part7	0.128184	0.329037	0.904815		192	rh_lateraloccipital_part7	-0.139401	0.292342	0.714614	192	rh_lateraloccipital_part7	-0.112094	0.39797	0.612085
193	rh_lateraloccipital_part8	0.0829122	0.528818	0.961271	193	rh_lateraloccipital_part8	0.137338	0.295375	0.904815		193	rh_lateraloccipital_part8	0.200967	0.126949	0.604335	193	rh_lateraloccipital_part8	0.141445	0.28525	0.535714
194	rh_lateraloccipital_part9	-0.0164174	0.900918	0.97909	194	rh_lateraloccipital_part9	0.0970914	0.460519	0.904815		194	rh_lateraloccipital_part9	-0.0640154	0.63003	0.829909	194	rh_lateraloccipital_part9	-0.246011	0.0603546	0.304741
195	rh_lateralorbitofrontal_part1	0.13464	0.305053	0.961271	195	rh_lateralorbitofrontal_part1	0.0888835	0.499457	0.904815		195	rh_lateralorbitofrontal_part1	-0.117296	0.376291	0.738202	195	rh_lateralorbitofrontal_part1	-0.139801	0.290945	0.539079
196	rh_lateralorbitofrontal_part2	0.151086	0.249191	0.961271	196	rh_lateralorbitofrontal_part2	0.33387	0.00913354	0.703283		196	rh_lateralorbitofrontal_part2	0.0135469	0.918888	0.96593	196	rh_lateralorbitofrontal_part2	0.0147075	0.911966	0.974736
197	rh_lateralorbitofrontal_part3	0.125336	0.339986	0.961271	197	rh_lateralorbitofrontal_part3	0.104048	0.428856	0.904815		197	rh_lateralorbitofrontal_part3	0.0445416	0.737643	0.883146	197	rh_lateralorbitofrontal_part3	0.0740121	0.57746	0.744174
198	rh_lateralorbitofrontal_part4	0.103911	0.42947	0.961271	198	rh_lateralorbitofrontal_part4	0.0203825	0.877155	0.968523		198	rh_lateralorbitofrontal_part4	0.114877	0.386282	0.74025	198	rh_lateralorbitofrontal_part4	0.186928	0.156299	0.441652
199	rh_lingual_part1	-0.125592	0.338992	0.961271	199	rh_lingual_part1	-0.144539	0.270532	0.904815		199	rh_lingual_part1	-0.12419	0.348682	0.723038	199	rh_lingual_part1	-0.130628	0.324065	0.567887
200	rh_lingual_part2	0.218804	0.093032	0.961271	200	rh_lingual_part2	0.244102	0.0601668	0.904815		200	rh_lingual_part2	0.0560626	0.673212	0.849793	200	rh_lingual_part2	-0.0059779	0.964159	0.985634
201	rh_lingual_part3	0.132506	0.312853	0.961271	201	rh_lingual_part3	0.144813	0.269613	0.904815		201	rh_lingual_part3	-0.215693	0.100861	0.587377	201	rh_lingual_part3	-0.227476	0.0831507	0.333376
202	rh_lingual_part4	0.113101	0.389562	0.961271	202	rh_lingual_part4	0.116406	0.375766	0.904815		202	rh_lingual_part4	0.10644	0.422337	0.74025	202	rh_lingual_part4	0.0169848	0.898402	0.973142
203	rh_lingual_part5	0.107496	0.413634	0.961271	203	rh_lingual_part5	0.139626	0.287324	0.904815		203	rh_lingual_part5	-0.234048	0.0743975	0.587377	203	rh_lingual_part5	-0.396755	0.00186391	0.10683
204	rh_lingual_part6	0.172113	0.18852	0.961271	204	rh_lingual_part6	0.162755	0.214061	0.904815		204	rh_lingual_part6	-0.0401268	0.762845	0.883897	204	rh_lingual_part6	-0.0314077	0.813321	0.89786
205	rh_medialorbitofrontal_part1	0.0125194	0.924364	0.983923	205	rh_medialorbitofrontal_part1	-0.0508952	0.699356	0.963343		205	rh_medialorbitofrontal_part1	-0.0455395	0.731983	0.883146	205	rh_medialorbitofrontal_part1	-0.0344125	0.79583	0.896388
206	rh_medialorbitofrontal_part2	0.0252948	0.847866	0.974482	206	rh_medialorbitofrontal_part2	0.10414	0.428447	0.904815		206	rh_medialorbitofrontal_part2	-0.258208	0.0483221	0.587377	206	rh_medialorbitofrontal_part2	-0.312401	0.0160016	0.226207
207	rh_medialorbitofrontal_part3	0.101236	0.441504	0.961271	207	rh_medialorbitofrontal_part3	-0.00228845	0.986155	0.997245		207	rh_medialorbitofrontal_part3	-0.223343	0.0890598	0.587377	207	rh_medialorbitofrontal_part3	-0.303355	0.0195128	0.226207
208	rh_middletemporal_part1	0.0905377	0.491475	0.961271	208	rh_middletemporal_part1	0.127452	0.331831	0.904815		208	rh_middletemporal_part1	-0.220501	0.093311	0.587377	208	rh_middletemporal_part1	-0.284282	0.0290997	0.229813
209	rh_middletemporal_part2	0.134355	0.306086	0.961271	209	rh_middletemporal_part2	0.117047	0.373125	0.904815		209	rh_middletemporal_part2	-0.154278	0.243341	0.666073	209	rh_middletemporal_part2	-0.152041	0.250325	0.506536
210	rh_middletemporal_part3	0.0786727	0.550171	0.961271	210	rh_middletemporal_part3	0.0993798	0.449965	0.904815		210	rh_middletemporal_part3	-0.114	0.389942	0.74025	210	rh_middletemporal_part3	-0.170228	0.197398	0.469736
211	rh_middletemporal_part4	0.104423	0.427187	0.961271	211	rh_middletemporal_part4	0.0980373	0.456141	0.904815		211	rh_middletemporal_part4	-0.163471	0.216044	0.645946	211	rh_middletemporal_part4	-0.216501	0.0995592	0.358926
212	rh_middletemporal_part5	0.156833	0.231426	0.961271	212	rh_middletemporal_part5	0.19223	0.14117	0.904815		212	rh_middletemporal_part5	0.00435438	0.973889	0.983468	212	rh_middletemporal_part5	-0.0585771	0.659437	0.815387
213	rh_middletemporal_part6	0.0911921	0.488336	0.961271	213	rh_middletemporal_part6	0.0754884	0.566476	0.908366		213	rh_middletemporal_part6	-0.172542	0.191284	0.612407	213	rh_middletemporal_part6	-0.222194	0.0907593	0.341542
214	rh_parahippocampal_part1	0.00993012	0.939974	0.987634	214	rh_parahippocampal_part1	-0.109876	0.403308	0.904815		214	rh_parahippocampal_part1	-0.255789	0.0505381	0.587377	214	rh_parahippocampal_part1	-0.311705	0.016251	0.226207
215	rh_parahippocampal_part2	0.0869526	0.508858	0.961271	215	rh_parahippocampal_part2	0.0882732	0.502419	0.904815		215	rh_parahippocampal_part2	-0.131266	0.321686	0.718273	215	rh_parahippocampal_part2	-0.1794	0.173964	0.450261
216	rh_paracentral_part1	0.00725553	0.956123	0.987634	216	rh_paracentral_part1	0.0179415	0.891773	0.968523		216	rh_paracentral_part1	-0.0167523	0.899786	0.965817	216	rh_paracentral_part1	-0.0840701	0.526694	0.711499
217	rh_paracentral_part2	0.17419	0.183161	0.961271	217	rh_paracentral_part2	0.182985	0.161686	0.904815		217	rh_paracentral_part2	-0.149803	0.257449	0.69134	217	rh_paracentral_part2	-0.210587	0.109389	0.370173
218	rh_paracentral_part3	0.221735	0.0886267	0.961271	218	rh_paracentral_part3	0.156317	0.232987	0.904815		218	rh_paracentral_part3	-0.208647	0.112769	0.587377	218	rh_paracentral_part3	-0.256385	0.0499845	0.285097
219	rh_parsopercularis_part1	0.186254	0.154195	0.961271	219	rh_parsopercularis_part1	0.133157	0.310458	0.904815		219	rh_parsopercularis_part1	-0.0468095	0.7248	0.883146	219	rh_parsopercularis_part1	-0.126042	0.341486	0.574742
220	rh_parsopercularis_part2	0.177832	0.174031	0.961271	220	rh_parsopercularis_part2	0.186127	0.15448	0.904815		220	rh_parsopercularis_part2	0.0459326	0.729757	0.883146	220	rh_parsopercularis_part2	0.00559835	0.966433	0.985634
221	rh_parsopercularis_part3	0.162894	0.213664	0.961271	221	rh_parsopercularis_part3	0.219813	0.0914959	0.904815		221	rh_parsopercularis_part3	-0.0784695	0.554687	0.798335	221	rh_parsopercularis_part3	-0.184461	0.161936	0.443382
222	rh_parsorbitalis_part1	-0.0995004	0.449413	0.961271	222	rh_parsorbitalis_part1	-0.06606	0.616031	0.923011		222	rh_parsorbitalis_part1	-0.0364377	0.784096	0.891149	222	rh_parsorbitalis_part1	-0.0419718	0.752281	0.866848
223	rh_parstriangularis_part1	-0.11643	0.375666	0.961271	223	rh_parstriangularis_part1	-0.0727728	0.580557	0.912304		223	rh_parstriangularis_part1	-0.0566371	0.670055	0.849288	223	rh_parstriangularis_part1	-0.0898899	0.49837	0.685259
224	rh_parstriangularis_part2	-0.0217381	0.869054	0.974482	224	rh_parstriangularis_part2	-0.0415278	0.75273	0.966699		224	rh_parstriangularis_part2	-0.016722	0.899966	0.965817	224	rh_parstriangularis_part2	-0.0985246	0.457846	0.663977
225	rh_parstriangularis_part3	0.151285	0.24856	0.961271	225	rh_parstriangularis_part3	0.211239	0.105195	0.904815		225	rh_parstriangularis_part3	-0.166222	0.208307	0.635234	225	rh_parstriangularis_part3	-0.335869	0.00930369	0.209226
226	rh_pericalcarine_part1	0.117938	0.369471	0.961271	226	rh_pericalcarine_part1	0.0858627	0.514204	0.904815		226	rh_pericalcarine_part1	-0.285968	0.028118	0.587377	226	rh_pericalcarine_part1	-0.151851	0.250924	0.506536
227	rh_pericalcarine_part2	0.280206	0.0301244	0.961271	227	rh_pericalcarine_part2	0.265827	0.0400857	0.904815		227	rh_pericalcarine_part2	0.188992	0.151695	0.612407	227	rh_pericalcarine_part2	0.209543	0.111198	0.370173
228	rh_pericalcarine_part3	-0.0633934	0.630376	0.961271	228	rh_pericalcarine_part3	-0.0334114	0.799936	0.966699		228	rh_pericalcarine_part3	-0.306621	0.0181762	0.587377	228	rh_pericalcarine_part3	-0.247593	0.0586701	0.304741
229	rh_postcentral_part1	0.085786	0.514582	0.961271	229	rh_postcentral_part1	0.124583	0.342916	0.904815		229	rh_postcentral_part1	-0.134653	0.309249	0.718273	229	rh_postcentral_part1	-0.230639	0.0788413	0.333376
230	rh_postcentral_part2	0.109004	0.407075	0.961271	230	rh_postcentral_part2	0.180513	0.167524	0.904815		230	rh_postcentral_part2	-0.177229	0.179319	0.612407	230	rh_postcentral_part2	-0.288932	0.0264587	0.226207
231	rh_postcentral_part3	0.0185229	0.888287	0.97503	231	rh_postcentral_part3	0.102126	0.437479	0.904815		231	rh_postcentral_part3	-0.171937	0.192868	0.612407	231	rh_postcentral_part3	-0.301931	0.0201209	0.226207
232	rh_postcentral_part4	0.0928424	0.480467	0.961271	232	rh_postcentral_part4	0.121746	0.354107	0.904815		232	rh_postcentral_part4	-0.0168127	0.899426	0.965817	232	rh_postcentral_part4	-0.0420351	0.75192	0.866848
233	rh_postcentral_part5	-0.0488255	0.711036	0.961271	233	rh_postcentral_part5	0.0999291	0.447453	0.904815		233	rh_postcentral_part5	-0.044965	0.73524	0.883146	233	rh_postcentral_part5	-0.153781	0.244882	0.506536
234	rh_postcentral_part6	0.0568492	0.66615	0.961271	234	rh_postcentral_part6	-0.0392088	0.766134	0.966699		234	rh_postcentral_part6	-0.229451	0.0804387	0.587377	234	rh_postcentral_part6	-0.352348	0.00620206	0.159186
235	rh_postcentral_part7	0.173507	0.18491	0.961271	235	rh_postcentral_part7	0.163823	0.211029	0.904815		235	rh_postcentral_part7	-0.0810095	0.541904	0.787295	235	rh_postcentral_part7	-0.18133	0.169304	0.450261
236	rh_postcentral_part8	0.110512	0.400577	0.961271	236	rh_postcentral_part8	0.0825063	0.530845	0.904815		236	rh_postcentral_part8	-0.143906	0.276867	0.707136	236	rh_postcentral_part8	-0.194551	0.139797	0.416353
237	rh_posteriorcingulate_part1	0.0735512	0.576505	0.961271	237	rh_posteriorcingulate_part1	0.188111	0.150056	0.904815		237	rh_posteriorcingulate_part1	-0.107287	0.418634	0.74025	237	rh_posteriorcingulate_part1	-0.233265	0.0754005	0.333376
238	rh_posteriorcingulate_part2	-0.00907653	0.945126	0.987634	238	rh_posteriorcingulate_part2	0.0594998	0.651566	0.957208		238	rh_posteriorcingulate_part2	-0.0247353	0.852477	0.934388	238	rh_posteriorcingulate_part2	-0.161277	0.222354	0.494802
239	rh_precentral_part1	0.0128608	0.922307	0.983923	239	rh_precentral_part1	0.0190094	0.885373	0.968523		239	rh_precentral_part1	-0.0614451	0.643861	0.836747	239	rh_precentral_part1	-0.222005	0.0910424	0.341542
240	rh_precentral_part2	-0.0316683	0.810174	0.96345	240	rh_precentral_part2	0.0122966	0.925706	0.984845		240	rh_precentral_part2	-0.123011	0.353313	0.723038	240	rh_precentral_part2	-0.237661	0.0699064	0.333376
241	rh_precentral_part3	0.130856	0.318971	0.961271	241	rh_precentral_part3	0.23269	0.0735925	0.904815		241	rh_precentral_part3	-0.161838	0.220729	0.645946	241	rh_precentral_part3	-0.226211	0.0849257	0.333376
242	rh_precentral_part4	0.0865542	0.510809	0.961271	242	rh_precentral_part4	0.169468	0.195506	0.904815		242	rh_precentral_part4	-0.0792254	0.550868	0.79656	242	rh_precentral_part4	-0.209005	0.112139	0.370173
243	rh_precentral_part5	-0.0436186	0.740706	0.961271	243	rh_precentral_part5	0.0911109	0.488725	0.904815		243	rh_precentral_part5	0.0827029	0.533462	0.787295	243	rh_precentral_part5	0.000158145	0.999052	0.999052
244	rh_precentral_part6	0.0614586	0.640869	0.961271	244	rh_precentral_part6	0.1244	0.343631	0.904815		244	rh_precentral_part6	-0.0421528	0.751247	0.883146	244	rh_precentral_part6	-0.154508	0.24263	0.506536
245	rh_precentral_part7	0.164829	0.208201	0.961271	245	rh_precentral_part7	0.223353	0.0862655	0.904815		245	rh_precentral_part7	0.175899	0.182659	0.612407	245	rh_precentral_part7	0.237218	0.0704449	0.333376
246	rh_precentral_part8	0.267174	0.0390493	0.961271	246	rh_precentral_part8	0.238182	0.0668602	0.904815		246	rh_precentral_part8	-0.122376	0.355823	0.723038	246	rh_precentral_part8	-0.167255	0.205456	0.469736
247	rh_precentral_part9	-0.107097	0.415377	0.961271	247	rh_precentral_part9	-0.0123271	0.925522	0.984845		247	rh_precentral_part9	0.100725	0.447814	0.76626	247	rh_precentral_part9	0.0685086	0.606153	0.767882
248	rh_precuneus_part1	0.11293	0.390282	0.961271	248	rh_precuneus_part1	0.182954	0.161757	0.904815		248	rh_precuneus_part1	-0.19383	0.141298	0.604335	248	rh_precuneus_part1	-0.243512	0.0630955	0.313442
249	rh_precuneus_part2	-0.190294	0.145296	0.961271	249	rh_precuneus_part2	-0.185456	0.155999	0.904815		249	rh_precuneus_part2	-0.179981	0.172552	0.612407	249	rh_precuneus_part2	0.0223934	0.86631	0.946182
250	rh_precuneus_part3	0.0348835	0.791316	0.961271	250	rh_precuneus_part3	0.0754884	0.566476	0.908366		250	rh_precuneus_part3	-0.0962196	0.468484	0.767493	250	rh_precuneus_part3	-0.186928	0.156299	0.441652
251	rh_precuneus_part4	-0.144911	0.269285	0.961271	251	rh_precuneus_part4	-0.0278886	0.832481	0.966699		251	rh_precuneus_part4	-0.218324	0.0966731	0.587377	251	rh_precuneus_part4	-0.0416239	0.75427	0.866848
252	rh_precuneus_part5	0.101037	0.442408	0.961271	252	rh_precuneus_part5	0.174899	0.181357	0.904815		252	rh_precuneus_part5	-0.185394	0.159788	0.612407	252	rh_precuneus_part5	-0.267424	0.0405962	0.260493
253	rh_precuneus_part6	0.217751	0.0946556	0.961271	253	rh_precuneus_part6	0.232598	0.0737091	0.904815		253	rh_precuneus_part6	0.0511034	0.700693	0.86672	253	rh_precuneus_part6	0.104977	0.42878	0.641089
254	rh_precuneus_part7	0.127498	0.331652	0.961271	254	rh_precuneus_part7	0.151557	0.247702	0.904815		254	rh_precuneus_part7	0.332263	0.010139	0.446116	254	rh_precuneus_part7	0.405422	0.00144521	0.10683
255	rh_rostralanteriorcingulate_part1	0.0569915	0.665364	0.961271	255	rh_rostralanteriorcingulate_part1	0.143715	0.273301	0.904815		255	rh_rostralanteriorcingulate_part1	0.207407	0.114972	0.587377	255	rh_rostralanteriorcingulate_part1	0.157829	0.232529	0.504358
256	rh_rostralmiddlefrontal_part1	0.0686003	0.602498	0.961271	256	rh_rostralmiddlefrontal_part1	0.222926	0.086884	0.904815		256	rh_rostralmiddlefrontal_part1	-0.108224	0.414557	0.74025	256	rh_rostralmiddlefrontal_part1	-0.168267	0.202687	0.469736
257	rh_rostralmiddlefrontal_part2	0.0137997	0.916655	0.983923	257	rh_rostralmiddlefrontal_part2	0.0315501	0.810869	0.966699		257	rh_rostralmiddlefrontal_part2	0.127607	0.335475	0.722562	257	rh_rostralmiddlefrontal_part2	0.281562	0.0307447	0.23096
258	rh_rostralmiddlefrontal_part3	-0.00221934	0.986573	0.995696	258	rh_rostralmiddlefrontal_part3	0.0743899	0.572152	0.908366		258	rh_rostralmiddlefrontal_part3	0.181825	0.168122	0.612407	258	rh_rostralmiddlefrontal_part3	0.159853	0.226516	0.494802
259	rh_rostralmiddlefrontal_part4	0.0543169	0.6802	0.961271	259	rh_rostralmiddlefrontal_part4	0.173282	0.18549	0.904815		259	rh_rostralmiddlefrontal_part4	-0.0810095	0.541904	0.787295	259	rh_rostralmiddlefrontal_part4	0.149954	0.256965	0.513929
260	rh_rostralmiddlefrontal_part5	-0.126474	0.335584	0.961271	260	rh_rostralmiddlefrontal_part5	-0.0562654	0.669379	0.963042		260	rh_rostralmiddlefrontal_part5	0.221075	0.0924392	0.587377	260	rh_rostralmiddlefrontal_part5	0.228014	0.0824053	0.333376
261	rh_rostralmiddlefrontal_part6	0.039123	0.766631	0.961271	261	rh_rostralmiddlefrontal_part6	0.0985255	0.45389	0.904815		261	rh_rostralmiddlefrontal_part6	0.0384939	0.772231	0.887489	261	rh_rostralmiddlefrontal_part6	0.0332422	0.802631	0.896388
262	rh_rostralmiddlefrontal_part7	0.0591539	0.653461	0.961271	262	rh_rostralmiddlefrontal_part7	0.166569	0.203372	0.904815		262	rh_rostralmiddlefrontal_part7	0.224795	0.0869483	0.587377	262	rh_rostralmiddlefrontal_part7	0.367435	0.00419894	0.143697
263	rh_rostralmiddlefrontal_part8	-0.16719	0.201667	0.961271	263	rh_rostralmiddlefrontal_part8	-0.182802	0.162113	0.904815		263	rh_rostralmiddlefrontal_part8	0.0901416	0.497163	0.769478	263	rh_rostralmiddlefrontal_part8	0.100391	0.449331	0.663977
264	rh_rostralmiddlefrontal_part9	-0.142095	0.278802	0.961271	264	rh_rostralmiddlefrontal_part9	-0.128458	0.327993	0.904815		264	rh_rostralmiddlefrontal_part9	0.141668	0.284483	0.707136	264	rh_rostralmiddlefrontal_part9	0.0326412	0.806129	0.896388
265	rh_rostralmiddlefrontal_part10	-0.0946065	0.47213	0.961271	265	rh_rostralmiddlefrontal_part10	-0.0393309	0.765427	0.966699		265	rh_rostralmiddlefrontal_part10	-0.194102	0.14073	0.604335	265	rh_rostralmiddlefrontal_part10	-0.259865	0.0468513	0.272268
266	rh_superiorfrontal_part1	0.0835667	0.525559	0.961271	266	rh_superiorfrontal_part1	0.0941622	0.474222	0.904815		266	rh_superiorfrontal_part1	0.0820074	0.536922	0.787295	266	rh_superiorfrontal_part1	0.11766	0.374801	0.603507
267	rh_superiorfrontal_part2	0.0180392	0.891186	0.97503	267	rh_superiorfrontal_part2	0.108106	0.41097	0.904815		267	rh_superiorfrontal_part2	-0.0433926	0.744177	0.883146	267	rh_superiorfrontal_part2	-0.137239	0.299964	0.543465
268	rh_superiorfrontal_part3	0.0522398	0.691805	0.961271	268	rh_superiorfrontal_part3	-0.00292922	0.982279	0.997245		268	rh_superiorfrontal_part3	0.198426	0.131924	0.604335	268	rh_superiorfrontal_part3	0.322079	0.0128578	0.226207
269	rh_superiorfrontal_part4	-0.0419967	0.750028	0.961271	269	rh_superiorfrontal_part4	-0.0818961	0.533898	0.904815		269	rh_superiorfrontal_part4	-0.226972	0.0838551	0.587377	269	rh_superiorfrontal_part4	-0.289501	0.0261496	0.226207
270	rh_superiorfrontal_part5	-0.0594385	0.651901	0.961271	270	rh_superiorfrontal_part5	-0.0349981	0.790646	0.966699		270	rh_superiorfrontal_part5	0.0324159	0.807442	0.907635	270	rh_superiorfrontal_part5	0.0445021	0.737867	0.860845
271	rh_superiorfrontal_part6	-0.0814327	0.536223	0.961271	271	rh_superiorfrontal_part6	-0.184968	0.15711	0.904815		271	rh_superiorfrontal_part6	-0.142817	0.280555	0.707136	271	rh_superiorfrontal_part6	-0.10697	0.42002	0.634148
272	rh_superiorfrontal_part7	0.0244127	0.853112	0.974482	272	rh_superiorfrontal_part7	0.0874494	0.506431	0.904815		272	rh_superiorfrontal_part7	-0.0833984	0.530014	0.787295	272	rh_superiorfrontal_part7	-0.000506066	0.996965	0.999052
273	rh_superiorfrontal_part8	-0.143489	0.274064	0.961271	273	rh_superiorfrontal_part8	-0.138558	0.291063	0.904815		273	rh_superiorfrontal_part8	-0.123283	0.352241	0.723038	273	rh_superiorfrontal_part8	-0.0506066	0.703468	0.836767
274	rh_superiorfrontal_part9	0.0450981	0.732235	0.961271	274	rh_superiorfrontal_part9	0.0115033	0.930487	0.984845		274	rh_superiorfrontal_part9	-0.266947	0.0409691	0.587377	274	rh_superiorfrontal_part9	-0.305822	0.0184957	0.226207
275	rh_superiorfrontal_part10	-0.149606	0.253911	0.961271	275	rh_superiorfrontal_part10	-0.139016	0.289457	0.904815		275	rh_superiorfrontal_part10	-0.103205	0.436658	0.755565	275	rh_superiorfrontal_part10	-0.119273	0.368242	0.60329
276	rh_superiorfrontal_part11	0.0512724	0.697235	0.961271	276	rh_superiorfrontal_part11	-0.0351201	0.789932	0.966699		276	rh_superiorfrontal_part11	0.234713	0.0735539	0.587377	276	rh_superiorfrontal_part11	0.190629	0.148117	0.427144
277	rh_superiorfrontal_part12	-0.0584711	0.657211	0.961271	277	rh_superiorfrontal_part12	0.0933994	0.477826	0.904815		277	rh_superiorfrontal_part12	-0.13432	0.310456	0.718273	277	rh_superiorfrontal_part12	-0.00262522	0.984256	0.993937
278	rh_superiorfrontal_part13	-0.0244127	0.853112	0.974482	278	rh_superiorfrontal_part13	-0.0106184	0.935822	0.987098		278	rh_superiorfrontal_part13	-0.108708	0.412461	0.74025	278	rh_superiorfrontal_part13	-0.246043	0.0603206	0.304741
279	rh_superiorparietal_part1	-0.00492238	0.970224	0.987634	279	rh_superiorparietal_part1	0.0412532	0.754313	0.966699		279	rh_superiorparietal_part1	0.0811305	0.541299	0.787295	279	rh_superiorparietal_part1	0.134076	0.311347	0.557528
280	rh_superiorparietal_part2	0.045781	0.728336	0.961271	280	rh_superiorparietal_part2	-0.0390868	0.766841	0.966699		280	rh_superiorparietal_part2	-0.120894	0.361721	0.723038	280	rh_superiorparietal_part2	-0.152262	0.249628	0.506536
281	rh_superiorparietal_part3	0.0523252	0.691327	0.961271	281	rh_superiorparietal_part3	0.209531	0.108105	0.904815		281	rh_superiorparietal_part3	-0.0135469	0.918888	0.96593	281	rh_superiorparietal_part3	0.056964	0.668261	0.815387
282	rh_superiorparietal_part4	0.167276	0.201434	0.961271	282	rh_superiorparietal_part4	0.0511698	0.697812	0.963343		282	rh_superiorparietal_part4	0.214967	0.10204	0.587377	282	rh_superiorparietal_part4	0.239749	0.0674122	0.329571
283	rh_superiorparietal_part5	-0.0383263	0.771253	0.961271	283	rh_superiorparietal_part5	-0.0236473	0.857668	0.966699		283	rh_superiorparietal_part5	0.0709098	0.593558	0.816793	283	rh_superiorparietal_part5	0.15416	0.243705	0.506536
284	rh_superiorparietal_part6	-0.0902531	0.492844	0.961271	284	rh_superiorparietal_part6	-0.0759156	0.564276	0.908366		284	rh_superiorparietal_part6	0.120985	0.361358	0.723038	284	rh_superiorparietal_part6	0.194171	0.140587	0.416353
285	rh_superiorparietal_part7	-0.0606904	0.645056	0.961271	285	rh_superiorparietal_part7	0.126139	0.336873	0.904815		285	rh_superiorparietal_part7	-0.0908371	0.493836	0.769478	285	rh_superiorparietal_part7	-0.0955831	0.471445	0.672245
286	rh_superiorparietal_part8	0.118934	0.365414	0.961271	286	rh_superiorparietal_part8	0.135202	0.303021	0.904815		286	rh_superiorparietal_part8	0.183126	0.165049	0.612407	286	rh_superiorparietal_part8	0.312369	0.0160128	0.226207
287	rh_superiorparietal_part9	0.0743479	0.57237	0.961271	287	rh_superiorparietal_part9	0.102004	0.43803	0.904815		287	rh_superiorparietal_part9	0.193467	0.142059	0.604335	287	rh_superiorparietal_part9	0.184587	0.161643	0.443382
288	rh_superiorparietal_part10	-0.0850462	0.518228	0.961271	288	rh_superiorparietal_part10	-0.127543	0.331481	0.904815		288	rh_superiorparietal_part10	0.177229	0.179319	0.612407	288	rh_superiorparietal_part10	0.302248	0.0199844	0.226207
289	rh_superiortemporal_part1	-0.0430779	0.743809	0.961271	289	rh_superiortemporal_part1	-0.00796381	0.951844	0.987098		289	rh_superiortemporal_part1	-0.153945	0.244371	0.666073	289	rh_superiortemporal_part1	-0.0685719	0.60582	0.767882
290	rh_superiortemporal_part2	-0.162865	0.213745	0.961271	290	rh_superiortemporal_part2	-0.218349	0.0937314	0.904815		290	rh_superiortemporal_part2	0.194163	0.140604	0.604335	290	rh_superiortemporal_part2	0.174181	0.187036	0.453599
291	rh_superiortemporal_part3	0.048228	0.71442	0.961271	291	rh_superiortemporal_part3	0.113355	0.388492	0.904815		291	rh_superiortemporal_part3	-0.0601146	0.651068	0.837646	291	rh_superiortemporal_part3	-0.112663	0.395562	0.612085
292	rh_superiortemporal_part4	0.10889	0.407568	0.961271	292	rh_superiortemporal_part4	-0.00558382	0.966226	0.991527		292	rh_superiortemporal_part4	0.121862	0.357863	0.723038	292	rh_superiortemporal_part4	0.228647	0.0815351	0.333376
293	rh_superiortemporal_part5	0.000967404	0.994147	0.995696	293	rh_superiortemporal_part5	-0.000427178	0.997415	0.999815		293	rh_superiortemporal_part5	-0.174871	0.185271	0.612407	293	rh_superiortemporal_part5	-0.289438	0.0261838	0.226207
294	rh_superiortemporal_part6	0.126104	0.33701	0.961271	294	rh_superiortemporal_part6	0.221858	0.0884454	0.904815		294	rh_superiortemporal_part6	0.0293618	0.825284	0.920969	294	rh_superiortemporal_part6	-0.00449133	0.973068	0.989125
295	rh_supramarginal_part1	-0.146021	0.265596	0.961271	295	rh_supramarginal_part1	-0.161412	0.217915	0.904815		295	rh_supramarginal_part1	0.0692769	0.602111	0.820474	295	rh_supramarginal_part1	0.124524	0.34738	0.57834
296	rh_supramarginal_part2	-0.0815749	0.535509	0.961271	296	rh_supramarginal_part2	-0.00277666	0.983201	0.997245		296	rh_supramarginal_part2	0.00556392	0.96664	0.983468	296	rh_supramarginal_part2	-0.1559	0.238361	0.506536
297	rh_supramarginal_part3	-0.0702506	0.593776	0.961271	297	rh_supramarginal_part3	-0.090226	0.492974	0.904815		297	rh_supramarginal_part3	0.0364981	0.783746	0.891149	297	rh_supramarginal_part3	0.0819826	0.537045	0.718423
298	rh_supramarginal_part4	-0.0913344	0.487655	0.961271	298	rh_supramarginal_part4	-0.0557467	0.672253	0.963042		298	rh_supramarginal_part4	0.0947984	0.475109	0.767493	298	rh_supramarginal_part4	0.121076	0.360994	0.594579
299	rh_supramarginal_part5	-0.124084	0.344869	0.961271	299	rh_supramarginal_part5	-0.0694164	0.598178	0.923011		299	rh_supramarginal_part5	0.00834589	0.949977	0.980623	299	rh_supramarginal_part5	0.0786616	0.553715	0.722645
300	rh_supramarginal_part6	-0.0970534	0.460695	0.961271	300	rh_supramarginal_part6	-0.0482711	0.714175	0.963343		300	rh_supramarginal_part6	-0.226186	0.084962	0.587377	300	rh_supramarginal_part6	-0.312021	0.0161372	0.226207
301	rh_supramarginal_part7	-0.0474597	0.718779	0.961271	301	rh_supramarginal_part7	-0.049156	0.709166	0.963343		301	rh_supramarginal_part7	0.0776228	0.55898	0.800771	301	rh_supramarginal_part7	0.180412	0.171508	0.450261
302	rh_frontalpole_part1	0.0490246	0.709909	0.961271	302	rh_frontalpole_part1	0.0869612	0.508816	0.904815		302	rh_frontalpole_part1	-0.360294	0.00506184	0.389761	302	rh_frontalpole_part1	-0.392928	0.00208109	0.10683
303	rh_temporalpole_part1	-0.115861	0.37802	0.961271	303	rh_temporalpole_part1	-0.146217	0.264949	0.904815		303	rh_temporalpole_part1	-0.116449	0.37977	0.74025	303	rh_temporalpole_part1	-0.0830896	0.531544	0.714915
304	rh_transversetemporal_part1	-0.16187	0.216597	0.961271	304	rh_transversetemporal_part1	-0.220027	0.0911734	0.904815		304	rh_transversetemporal_part1	0.130541	0.324392	0.718273	304	rh_transversetemporal_part1	0.214951	0.102066	0.361337
305	rh_insula_part1	-0.143859	0.272816	0.961271	305	rh_insula_part1	-0.110364	0.401209	0.904815		305	rh_insula_part1	-0.049652	0.70881	0.873254	305	rh_insula_part1	0.0156248	0.906499	0.974736
306	rh_insula_part2	-0.0215674	0.870073	0.974482	306	rh_insula_part2	-0.0966642	0.462504	0.904815		306	rh_insula_part2	0.0515873	0.697994	0.86672	306	rh_insula_part2	0.0911551	0.492319	0.682058
307	rh_insula_part3	-0.063934	0.627456	0.961271	307	rh_insula_part3	-0.0817435	0.534663	0.904815		307	rh_insula_part3	-0.0148775	0.910953	0.96593	307	rh_insula_part3	0.0460836	0.728903	0.860161
308	rh_insula_part4	-0.0725838	0.581543	0.961271	308	rh_insula_part4	-0.158178	0.2274	0.904815		308	rh_insula_part4	-0.155911	0.238327	0.666073	308	rh_insula_part4	-0.124555	0.347256	0.57834

## Sheet: Table. S4
Table S5. PLS1+ and PLS1− differentially expressed genes in AIS and CIS.
AIS				CIS
Gene Symbol	PLS1 weight_Z score	p-value	Group	Gene Symbol	PLSweight_Z score	p-value	Group
PENK	4.33874	0.0101822921922195	PLS1+ genes	TSTD2	4.67803	0.00117858918586997	PLS1+ genes
JAK2	4.03391	0.0145299972186379	PLS1+ genes	SSFA2	4.12558	0.00444671424595865	PLS1+ genes
RASSF4	3.99565	0.0148828552298983	PLS1+ genes	LOC401357	4.10813	0.00465311069874231	PLS1+ genes
CUX1	3.95104	0.0164516976302016	PLS1+ genes	ITGB1	4.08314	0.00495898875419873	PLS1+ genes
DIS3L2	3.91568	0.0167765144185385	PLS1+ genes	KIF5B	4.08111	0.00495898875419873	PLS1+ genes
SLC12A6	3.88706	0.0176232300352174	PLS1+ genes	CDYL	4.07994	0.00495898875419873	PLS1+ genes
ABHD17B	3.80303	0.0209233545393131	PLS1+ genes	NIPA1	4.04265	0.00562003655077918	PLS1+ genes
LOC220729	3.79328	0.0209886563686660	PLS1+ genes	ANKFY1	4.04062	0.00563079886963428	PLS1+ genes
NIPA1	3.74279	0.0236451814558484	PLS1+ genes	IGF1R	3.98485	0.00620897329966963	PLS1+ genes
FAM71E1	3.71675	0.0250366225634072	PLS1+ genes	HERC2P2	3.95939	0.00663615699307178	PLS1+ genes
TSTD2	3.70926	0.0252234747615618	PLS1+ genes	C4orf3	3.955	0.00672122907570634	PLS1+ genes
MAP2K7	3.69813	0.0255896922404025	PLS1+ genes	EEPD1	3.9258	0.00726497327608560	PLS1+ genes
KIF27	3.67559	0.0255896922404025	PLS1+ genes	CUX1	3.88907	0.00802555205772728	PLS1+ genes
GTF2H2B	3.66973	0.0257494035967957	PLS1+ genes	OLR1	3.88077	0.00810209320278196	PLS1+ genes
KIF5B	3.6687	0.0257494035967957	PLS1+ genes	ROCK1	3.88065	0.00810209320278196	PLS1+ genes
CTTNBP2	3.61753	0.0282179730118793	PLS1+ genes	LINC00999	3.86926	0.00834263369350390	PLS1+ genes
CNTRL	3.60363	0.0291983094816504	PLS1+ genes	RBM14	3.86871	0.00834263369350390	PLS1+ genes
ATXN7	3.58203	0.0304541159697313	PLS1+ genes	JMJD1C	3.8337	0.00920953475034450	PLS1+ genes
MTAP	3.47922	0.0383458227965258	PLS1+ genes	RCC1L	3.82754	0.00934005577522797	PLS1+ genes
C4orf3	3.46207	0.0402464012123189	PLS1+ genes	GTF2H2B	3.81231	0.00952271294657091	PLS1+ genes
LOC401357	3.45494	0.0409710424992954	PLS1+ genes	UPF3A	3.79195	0.0101103219301390	PLS1+ genes
EYA4	3.44488	0.0416172565630721	PLS1+ genes	KIF27	3.78286	0.0101103219301390	PLS1+ genes
PI4K2A	3.44177	0.0416172565630721	PLS1+ genes	RASSF4	3.77918	0.0101217562359456	PLS1+ genes
GUCA2B	3.41677	0.0446204874643634	PLS1+ genes	SETD2	3.77744	0.0101512025073433	PLS1+ genes
CCDC152	3.41262	0.0448748824450216	PLS1+ genes	USF2	3.7072	0.0124086675189687	PLS1+ genes
PTPRD-AS1	3.40681	0.0448748824450216	PLS1+ genes	SNHG1	3.66561	0.0135338718070957	PLS1+ genes
CFHR3	3.4044	0.0448748824450216	PLS1+ genes	CFHR3	3.65845	0.0136687725757772	PLS1+ genes
RAPGEF6	3.38926	0.0466176957348627	PLS1+ genes	LOC220729	3.64294	0.0140322348832922	PLS1+ genes
ST3GAL6	3.38684	0.0468310958889026	PLS1+ genes	FAM71E1	3.64269	0.0140322348832922	PLS1+ genes
KIAA1551	3.38486	0.0469494082336582	PLS1+ genes	GIGYF1	3.63892	0.0140322348832922	PLS1+ genes
EEPD1	3.38061	0.0469494082336582	PLS1+ genes	DNAAF5	3.60892	0.0151379647704801	PLS1+ genes
SZT2	3.38007	0.0469494082336582	PLS1+ genes	SKA2	3.60338	0.0152965444865788	PLS1+ genes
UPF3A	3.37927	0.0469494082336582	PLS1+ genes	SMARCC1	3.60175	0.0153444310996719	PLS1+ genes
TRMT2B	3.37699	0.0469494082336582	PLS1+ genes	SZT2	3.59877	0.0154029694637507	PLS1+ genes
PPP1R16B	3.36864	0.0478353311552493	PLS1+ genes	FLT1	3.59199	0.0155922532834793	PLS1+ genes
FAM13B	3.35528	0.0492729341284905	PLS1+ genes	MAP2K7	3.586	0.0157889432399106	PLS1+ genes
FBLIM1	3.35477	0.0492729341284905	PLS1+ genes	ITSN2	3.57283	0.0159733840204437	PLS1+ genes
SNTG2	-3.35543	0.0492729341284905	PLS1- genes	MED11	3.56647	0.0161789121974917	PLS1+ genes
GNB1L	-3.35702	0.0492729341284905	PLS1- genes	GUCA2B	3.56226	0.0162428901326141	PLS1+ genes
ME3	-3.36183	0.0488054041215165	PLS1- genes	LINC01102	3.56217	0.0162428901326141	PLS1+ genes
DCAF4	-3.36848	0.0478353311552493	PLS1- genes	TRMT2B	3.55834	0.0163184899126240	PLS1+ genes
CDH10	-3.37351	0.0473524996347753	PLS1- genes	SMAD5	3.54528	0.0166599213136911	PLS1+ genes
LINC00484	-3.37732	0.0469494082336582	PLS1- genes	PIN4P1	3.54338	0.0166921680945327	PLS1+ genes
MIF	-3.3779	0.0469494082336582	PLS1- genes	TSC22D1	3.53017	0.0172656340710524	PLS1+ genes
SIRT3	-3.3788	0.0469494082336582	PLS1- genes	MACF1	3.5022	0.0185166454194603	PLS1+ genes
LYN	-3.3899	0.0466176957348627	PLS1- genes	STAMBP	3.50189	0.0185166454194603	PLS1+ genes
DIAPH3	-3.39203	0.0465445377457910	PLS1- genes	NFATC3	3.47989	0.0196036232326056	PLS1+ genes
UBA52	-3.39247	0.0465445377457910	PLS1- genes	CHFR	3.47367	0.0199636845440218	PLS1+ genes
TXN	-3.40438	0.0448748824450216	PLS1- genes	SRSF11	3.46856	0.0201558042381743	PLS1+ genes
OAZ3	-3.40439	0.0448748824450216	PLS1- genes	EHMT1	3.46333	0.0204399932374894	PLS1+ genes
RSPO3	-3.4049	0.0448748824450216	PLS1- genes	DIS3L2	3.45841	0.0206665298473994	PLS1+ genes
ACTR1A	-3.40519	0.0448748824450216	PLS1- genes	DDX31	3.45619	0.0207307405148099	PLS1+ genes
JMJD1C-AS1	-3.40974	0.0448748824450216	PLS1- genes	EIF2D	3.44632	0.0211002806536317	PLS1+ genes
ELL3	-3.41194	0.0448748824450216	PLS1- genes	MCM7	3.4313	0.0217868865983394	PLS1+ genes
DDAH1	-3.42454	0.0435603345417869	PLS1- genes	CTNNA1	3.4248	0.0221302622396198	PLS1+ genes
PCBP3	-3.43075	0.0427681092663678	PLS1- genes	PENK	3.39351	0.0240236961324842	PLS1+ genes
ARHGAP28	-3.43819	0.0418009924280810	PLS1- genes	MTAP	3.39094	0.0241424309346185	PLS1+ genes
CABYR	-3.44062	0.0416172565630721	PLS1- genes	DDX19B	3.38638	0.0242782001902467	PLS1+ genes
ONECUT1	-3.44094	0.0416172565630721	PLS1- genes	RMI1	3.38222	0.0245328652177329	PLS1+ genes
EIF6	-3.4422	0.0416172565630721	PLS1- genes	PPP1R16B	3.37971	0.0246582450439985	PLS1+ genes
DYRK2	-3.44357	0.0416172565630721	PLS1- genes	PRPF40B	3.37504	0.0248650412058194	PLS1+ genes
UCHL1	-3.44839	0.0415819427652266	PLS1- genes	THAP2	3.37304	0.0249221598158534	PLS1+ genes
PIPSL	-3.44996	0.0415369660339190	PLS1- genes	EBF4	3.35349	0.0261512103804438	PLS1+ genes
PHF13	-3.46104	0.0402464012123189	PLS1- genes	TNS1	3.33865	0.0267110669177637	PLS1+ genes
CMTM4	-3.46339	0.0402464012123189	PLS1- genes	HAT1	3.33814	0.0267110669177637	PLS1+ genes
LMAN2L	-3.46405	0.0402464012123189	PLS1- genes	RHOQ	3.33759	0.0267110669177637	PLS1+ genes
FGD3	-3.48091	0.0382920919304271	PLS1- genes	MXI1	3.32774	0.0272638836122228	PLS1+ genes
FHOD3	-3.48213	0.0382920919304271	PLS1- genes	ADM	3.31495	0.0281724231556448	PLS1+ genes
CDH9	-3.48448	0.0381588131848407	PLS1- genes	STMP1	3.30535	0.0286816578003525	PLS1+ genes
LRRC42	-3.50493	0.0355196687520228	PLS1- genes	TUBD1	3.29928	0.0290827206482134	PLS1+ genes
C1orf74	-3.50776	0.0353202056702055	PLS1- genes	ANKS3	3.29734	0.0291176742320951	PLS1+ genes
DDX10	-3.51405	0.0346679323883191	PLS1- genes	WHAMMP3	3.29403	0.0294067699675239	PLS1+ genes
MUM1L1	-3.51408	0.0346679323883191	PLS1- genes	SPATA6	3.28456	0.0299006294760471	PLS1+ genes
PRKCG	-3.51449	0.0346679323883191	PLS1- genes	DACT2	3.28357	0.0299489741726904	PLS1+ genes
CHMP1A	-3.52162	0.0342091185572039	PLS1- genes	VEZF1	3.27781	0.0302843931711670	PLS1+ genes
DYRK3	-3.52164	0.0342091185572039	PLS1- genes	SCARF1	3.27542	0.0304403936050603	PLS1+ genes
HBZ	-3.52546	0.0340644015958984	PLS1- genes	PIGL	3.27531	0.0304403936050603	PLS1+ genes
ZNF226	-3.52893	0.0337950333647546	PLS1- genes	WNT3	3.27363	0.0305663464259810	PLS1+ genes
SCN3B	-3.53273	0.0334859001903440	PLS1- genes	MINDY2	3.2579	0.0317275449812250	PLS1+ genes
STYK1	-3.5334	0.0334859001903440	PLS1- genes	NSRP1	3.24859	0.0320251660484902	PLS1+ genes
PTER	-3.53548	0.0334859001903440	PLS1- genes	MPC1	3.24755	0.0320251660484902	PLS1+ genes
SLC26A4-AS1	-3.54258	0.0327721064772407	PLS1- genes	CLIP4	3.24549	0.0321136038987389	PLS1+ genes
TRMT10C	-3.5426	0.0327721064772407	PLS1- genes	PAIP2B	3.24198	0.0323295003701414	PLS1+ genes
SLN	-3.54471	0.0327721064772407	PLS1- genes	LOC100129917	3.24196	0.0323295003701414	PLS1+ genes
LDOC1	-3.54506	0.0327721064772407	PLS1- genes	PDXDC2P-NPIPB14P	3.23909	0.0324723058577622	PLS1+ genes
CENPF	-3.54535	0.0327721064772407	PLS1- genes	SORBS1	3.22397	0.0337140909692297	PLS1+ genes
TNFRSF14	-3.54579	0.0327721064772407	PLS1- genes	POU3F2	3.22349	0.0337140909692297	PLS1+ genes
NELFE	-3.55539	0.0322390618849296	PLS1- genes	SCAF11	3.2226	0.0337140909692297	PLS1+ genes
TMEM53	-3.5554	0.0322390618849296	PLS1- genes	NIFK-AS1	3.21699	0.0342059888378319	PLS1+ genes
ZSCAN18	-3.55747	0.0322390618849296	PLS1- genes	FSTL1	3.21313	0.0346105702903231	PLS1+ genes
CCT7	-3.56006	0.0321997978933275	PLS1- genes	CTPS2	3.20918	0.0348890617547792	PLS1+ genes
C16orf58	-3.56028	0.0321997978933275	PLS1- genes	TMTC4	3.20866	0.0348890617547792	PLS1+ genes
SLC16A2	-3.56313	0.0321829733884312	PLS1- genes	HDAC7	3.20842	0.0348890617547792	PLS1+ genes
ECHDC3	-3.57131	0.0313698803387864	PLS1- genes	RBM39	3.19342	0.0362655296498689	PLS1+ genes
FBXO44	-3.57805	0.0307453075172983	PLS1- genes	ZBTB47	3.19199	0.0363282027247542	PLS1+ genes
NOL4	-3.58309	0.0304541159697313	PLS1- genes	PASK	3.18985	0.0364182164652013	PLS1+ genes
FZD1	-3.58515	0.0304402090501591	PLS1- genes	LCA5	3.17723	0.0374150980595497	PLS1+ genes
PRAF2	-3.58952	0.0301091157476959	PLS1- genes	USP16	3.17658	0.0374150980595497	PLS1+ genes
ZNF706	-3.59493	0.0296625553035998	PLS1- genes	IL6ST	3.1764	0.0374150980595497	PLS1+ genes
AP3M2	-3.59704	0.0295958943141506	PLS1- genes	LINC-PINT	3.17489	0.0375496349361790	PLS1+ genes
NDUFC2	-3.59927	0.0295169295531615	PLS1- genes	LINC00965	3.17308	0.0375580022621653	PLS1+ genes
PNPLA3	-3.60978	0.0286858941778409	PLS1- genes	RNF213	3.15199	0.0398564563198022	PLS1+ genes
MED8	-3.6156	0.0282179730118793	PLS1- genes	CRTAP	3.1457	0.0402924722736206	PLS1+ genes
FZR1	-3.61577	0.0282179730118793	PLS1- genes	VWC2	3.1452	0.0402924722736206	PLS1+ genes
RAB35	-3.61909	0.0282179730118793	PLS1- genes	RAPGEF6	3.14297	0.0405321687003597	PLS1+ genes
TMEM208	-3.61909	0.0282179730118793	PLS1- genes	APIP	3.14196	0.0406100599194220	PLS1+ genes
FAH	-3.62225	0.0282179730118793	PLS1- genes	JAK2	3.14079	0.0406307537153339	PLS1+ genes
NT5DC2	-3.62288	0.0282179730118793	PLS1- genes	SDCCAG8	3.13659	0.0410790978489464	PLS1+ genes
RGMB	-3.63452	0.0273804958120875	PLS1- genes	SMG9	3.13622	0.0410790978489464	PLS1+ genes
MTA3	-3.63961	0.0270149328926065	PLS1- genes	SESTD1	3.13131	0.0414061851369272	PLS1+ genes
C2CD2L	-3.64179	0.0269579474036869	PLS1- genes	FOS	3.13057	0.0414472274600425	PLS1+ genes
PPEF1	-3.64611	0.0266789825664301	PLS1- genes	ABHD17B	3.12674	0.0416227482579551	PLS1+ genes
PSMC1	-3.64768	0.0266789825664301	PLS1- genes	ZNF146	3.12667	0.0416227482579551	PLS1+ genes
HRH1	-3.651	0.0265160127682571	PLS1- genes	RERG	3.12565	0.0416750959516927	PLS1+ genes
PCDH20	-3.65457	0.0263204110470057	PLS1- genes	FAM225B	3.12452	0.0417393564826875	PLS1+ genes
CDH8	-3.65544	0.0263204110470057	PLS1- genes	XAF1	3.1228	0.0419208954129585	PLS1+ genes
STK17A	-3.6569	0.0263204110470057	PLS1- genes	RAB40A	3.11902	0.0420773143867140	PLS1+ genes
DHRS2	-3.65734	0.0263204110470057	PLS1- genes	CRABP1	3.11836	0.0420773143867140	PLS1+ genes
CTC1	-3.66372	0.0260789069184732	PLS1- genes	SH3PXD2A	3.11705	0.0420773143867140	PLS1+ genes
TM2D3	-3.67368	0.0255982676867777	PLS1- genes	DTX2P1-UPK3BP1-PMS2P11	3.11154	0.0424179824953172	PLS1+ genes
C1S	-3.67552	0.0255896922404025	PLS1- genes	AGAP11	3.10887	0.0426019187743784	PLS1+ genes
CLEC4G	-3.67592	0.0255896922404025	PLS1- genes	JAM2	3.1066	0.0426275309079026	PLS1+ genes
CCBE1	-3.679	0.0255896922404025	PLS1- genes	ANP32B	3.10612	0.0426319586037589	PLS1+ genes
FIGNL2	-3.67988	0.0255896922404025	PLS1- genes	NCAPD2	3.10224	0.0429173761499182	PLS1+ genes
CPNE6	-3.68207	0.0255896922404025	PLS1- genes	ZCCHC9	3.10205	0.0429173761499182	PLS1+ genes
MCTP1	-3.68344	0.0255896922404025	PLS1- genes	ATP2B2	3.09964	0.0429884069446494	PLS1+ genes
MEIS3	-3.68694	0.0255896922404025	PLS1- genes	LINC00963	3.09786	0.0429884069446494	PLS1+ genes
ACTC1	-3.68736	0.0255896922404025	PLS1- genes	ZNF385A	3.09744	0.0429884069446494	PLS1+ genes
GPRIN1	-3.69037	0.0255896922404025	PLS1- genes	GRAMD2B	3.08981	0.0437423004715244	PLS1+ genes
UQCC3	-3.69116	0.0255896922404025	PLS1- genes	SCARA3	3.08854	0.0437423004715244	PLS1+ genes
NOV	-3.69225	0.0255896922404025	PLS1- genes	GNPTG	3.07188	0.0452406182623280	PLS1+ genes
PTPRF	-3.697	0.0255896922404025	PLS1- genes	CFH	3.07075	0.0452892711144279	PLS1+ genes
FSTL5	-3.69802	0.0255896922404025	PLS1- genes	CCDC152	3.06809	0.0454087776811391	PLS1+ genes
TMEM106C	-3.70202	0.0255896922404025	PLS1- genes	SLC12A6	3.06554	0.0456007339478874	PLS1+ genes
VPS35	-3.70891	0.0252234747615618	PLS1- genes	WWP2	3.06152	0.0456010685193594	PLS1+ genes
NIT2	-3.71413	0.0250975343071859	PLS1- genes	PTPRD	3.06086	0.0456010685193594	PLS1+ genes
CCNL2	-3.72507	0.0244188029492388	PLS1- genes	HPS5	3.05935	0.0456010685193594	PLS1+ genes
FREM3	-3.72537	0.0244188029492388	PLS1- genes	SLC25A37	3.05722	0.0457693515358093	PLS1+ genes
ACOT8	-3.72565	0.0244188029492388	PLS1- genes	FBXL4	3.0507	0.0464701583241613	PLS1+ genes
SP5	-3.73929	0.0236451814558484	PLS1- genes	LRRCC1	3.04883	0.0465139579548259	PLS1+ genes
TIMM50	-3.74051	0.0236451814558484	PLS1- genes	PTPRD-AS1	3.04879	0.0465139579548259	PLS1+ genes
PUSL1	-3.74057	0.0236451814558484	PLS1- genes	RDH5	3.04873	0.0465139579548259	PLS1+ genes
ARL15	-3.76561	0.0220100446138015	PLS1- genes	EYA4	3.03102	0.0487669559434612	PLS1+ genes
SIRPA	-3.76911	0.0218892669988978	PLS1- genes	FASTKD1	3.03021	0.0487887448251746	PLS1+ genes
LINC01140	-3.77307	0.0217301848746349	PLS1- genes	EMC2	3.02655	0.0491330111334125	PLS1+ genes
APMAP	-3.7737	0.0217301848746349	PLS1- genes	GMEB2	3.02377	0.0494617461179854	PLS1+ genes
SLC8A2	-3.77775	0.0216997866023422	PLS1- genes	OMG	3.02098	0.0497476876137032	PLS1+ genes
PDHB	-3.78316	0.0214214205377535	PLS1- genes	LOC729218	3.01821	0.0499943730081689	PLS1+ genes
ADRA1B	-3.7884	0.0211622763351421	PLS1- genes	ACOT2	-3.01785	0.0499943730081689	PLS1- genes
PYCR3	-3.79267	0.0209886563686660	PLS1- genes	SH2D5	-3.01805	0.0499943730081689	PLS1- genes
ADTRP	-3.79576	0.0209886563686660	PLS1- genes	NACC1	-3.01876	0.0499943730081689	PLS1- genes
LY6H	-3.79784	0.0209886563686660	PLS1- genes	NELL2	-3.02087	0.0497476876137032	PLS1- genes
RTP1	-3.80254	0.0209233545393131	PLS1- genes	STX12	-3.02333	0.0494695004672106	PLS1- genes
RAET1E-AS1	-3.80334	0.0209233545393131	PLS1- genes	LIN7B	-3.02499	0.0493243911117497	PLS1- genes
VPS37D	-3.80438	0.0209233545393131	PLS1- genes	MDGA1	-3.02764	0.0490182766260841	PLS1- genes
SPRN	-3.80577	0.0209233545393131	PLS1- genes	LOC101060391	-3.02794	0.0490182766260841	PLS1- genes
COG5	-3.82415	0.0201109937143427	PLS1- genes	SMG8	-3.02888	0.0489413761991387	PLS1- genes
SSTR1	-3.82708	0.0200699472471137	PLS1- genes	MFSD12	-3.03073	0.0487669559434612	PLS1- genes
DPH2	-3.8305	0.0199905895044835	PLS1- genes	HECTD4	-3.03113	0.0487669559434612	PLS1- genes
CORO1A	-3.83368	0.0199329128923324	PLS1- genes	MEST	-3.03209	0.0487351427632961	PLS1- genes
TRIM27	-3.83387	0.0199329128923324	PLS1- genes	RSPH14	-3.0391	0.0476765191110201	PLS1- genes
CGREF1	-3.83432	0.0199329128923324	PLS1- genes	KLF10	-3.03974	0.0476366913000454	PLS1- genes
TOM1L1	-3.83718	0.0199329128923324	PLS1- genes	NUDT10	-3.04006	0.0476366913000454	PLS1- genes
PTCHD1	-3.83732	0.0199329128923324	PLS1- genes	ZBED6CL	-3.04385	0.0471121372027901	PLS1- genes
CA10	-3.83789	0.0199329128923324	PLS1- genes	FKBP1A	-3.0459	0.0468530192567047	PLS1- genes
DLEU7	-3.83817	0.0199329128923324	PLS1- genes	METTL1	-3.04847	0.0465139579548259	PLS1- genes
KLHDC8B	-3.87112	0.0184075722019336	PLS1- genes	PPP1R14C	-3.04918	0.0465139579548259	PLS1- genes
XYLT1	-3.88306	0.0177190176490937	PLS1- genes	SNAPC5	-3.05151	0.0464057484068604	PLS1- genes
NIP7	-3.89026	0.0175880378232248	PLS1- genes	FAM45BP	-3.05225	0.0463515376159649	PLS1- genes
NEDD4L	-3.89079	0.0175880378232248	PLS1- genes	ANKRD54	-3.05398	0.0461454830028049	PLS1- genes
GLRA3	-3.89139	0.0175880378232248	PLS1- genes	ARPC1A	-3.05447	0.0461307102797471	PLS1- genes
TMEM108	-3.89259	0.0175880378232248	PLS1- genes	NAXE	-3.05872	0.0456010685193594	PLS1- genes
GDF10	-3.90496	0.0173315942249159	PLS1- genes	DNAJC5	-3.05908	0.0456010685193594	PLS1- genes
HDC	-3.91575	0.0167765144185385	PLS1- genes	TMEM263	-3.05982	0.0456010685193594	PLS1- genes
ASCL2	-3.92176	0.0167573145929056	PLS1- genes	PIM2	-3.06006	0.0456010685193594	PLS1- genes
RILPL2	-3.92293	0.0167573145929056	PLS1- genes	LOC644189	-3.06038	0.0456010685193594	PLS1- genes
RAB36	-3.93167	0.0164834640631811	PLS1- genes	SPRYD7	-3.06045	0.0456010685193594	PLS1- genes
MIF-AS1	-3.93516	0.0164516976302016	PLS1- genes	DBIL5P	-3.06149	0.0456010685193594	PLS1- genes
LRRC2	-3.93538	0.0164516976302016	PLS1- genes	LSM4	-3.06201	0.0456010685193594	PLS1- genes
ARHGEF28	-3.94044	0.0164516976302016	PLS1- genes	SRPRB	-3.06211	0.0456010685193594	PLS1- genes
FAM241B	-3.94128	0.0164516976302016	PLS1- genes	SPINT2	-3.06221	0.0456010685193594	PLS1- genes
PEX19	-3.94187	0.0164516976302016	PLS1- genes	LYRM9	-3.06387	0.0456007339478874	PLS1- genes
KIAA1024	-3.94201	0.0164516976302016	PLS1- genes	MAP2K4	-3.06417	0.0456007339478874	PLS1- genes
OGG1	-3.95928	0.0163214673541831	PLS1- genes	EXOSC7	-3.0642	0.0456007339478874	PLS1- genes
SPPL3	-3.97331	0.0156054015765998	PLS1- genes	RRP7A	-3.06433	0.0456007339478874	PLS1- genes
MBOAT7	-3.98137	0.0153014003936240	PLS1- genes	CALM3	-3.06439	0.0456007339478874	PLS1- genes
TTPAL	-3.98258	0.0153014003936240	PLS1- genes	SLC39A3	-3.0662	0.0456007339478874	PLS1- genes
HRASLS	-3.99483	0.0148828552298983	PLS1- genes	CLBA1	-3.06794	0.0454087776811391	PLS1- genes
TIMM8B	-4.00059	0.0148828552298983	PLS1- genes	SCFD1	-3.06924	0.0453342665192819	PLS1- genes
PTDSS1	-4.00274	0.0148828552298983	PLS1- genes	GALNT17	-3.06959	0.0453342665192819	PLS1- genes
SYT17	-4.00758	0.0148828552298983	PLS1- genes	PPP2R5E	-3.06982	0.0453342665192819	PLS1- genes
SPON2	-4.01161	0.0148828552298983	PLS1- genes	ACTR3B	-3.07136	0.0452575448202539	PLS1- genes
OPRM1	-4.01163	0.0148828552298983	PLS1- genes	KIF3C	-3.07221	0.0452406182623280	PLS1- genes
ACTA1	-4.02158	0.0148141902357025	PLS1- genes	PTPRF	-3.07309	0.0451807771741805	PLS1- genes
TPST1	-4.03003	0.0145299972186379	PLS1- genes	ISLR2	-3.07373	0.0451447239771386	PLS1- genes
IFT22	-4.03025	0.0145299972186379	PLS1- genes	DCP2	-3.07378	0.0451447239771386	PLS1- genes
C1QL3	-4.03689	0.0145299972186379	PLS1- genes	PEX14	-3.07661	0.0448332490357895	PLS1- genes
BYSL	-4.03767	0.0145299972186379	PLS1- genes	MPI	-3.07723	0.0448013795678916	PLS1- genes
ATOH7	-4.05004	0.0145299972186379	PLS1- genes	SLC7A6OS	-3.07784	0.0447713856090559	PLS1- genes
MSANTD1	-4.05489	0.0145195602554878	PLS1- genes	KCNMB4	-3.0799	0.0445245697519103	PLS1- genes
ANO3	-4.05713	0.0145195602554878	PLS1- genes	ARPC4	-3.07996	0.0445245697519103	PLS1- genes
SLC35F2	-4.06496	0.0144419661131107	PLS1- genes	BABAM2	-3.08024	0.0445245697519103	PLS1- genes
SLC35A2	-4.07509	0.0140985760712352	PLS1- genes	LOC105379807	-3.08205	0.0443868273689618	PLS1- genes
TRIB3	-4.08045	0.0140524643597134	PLS1- genes	NBDY	-3.08361	0.0442167142467446	PLS1- genes
GDA	-4.08198	0.0140524643597134	PLS1- genes	RIIAD1	-3.0868	0.0438046088386202	PLS1- genes
VSTM2L	-4.09699	0.0136310930889640	PLS1- genes	KLHL35	-3.08699	0.0438046088386202	PLS1- genes
SMIM29	-4.10212	0.0136161307115051	PLS1- genes	SYT5	-3.08741	0.0438046088386202	PLS1- genes
ATP6V1C1	-4.12437	0.0126330741850756	PLS1- genes	ARPC2	-3.08846	0.0437423004715244	PLS1- genes
PNMA8A	-4.12922	0.0126330741850756	PLS1- genes	OAZ3	-3.08848	0.0437423004715244	PLS1- genes
DCUN1D5	-4.12935	0.0126330741850756	PLS1- genes	ZNF681	-3.08849	0.0437423004715244	PLS1- genes
PTRH2	-4.12943	0.0126330741850756	PLS1- genes	PRKCD	-3.08893	0.0437423004715244	PLS1- genes
EFCAB1	-4.14383	0.0126330741850756	PLS1- genes	TUBB8	-3.09314	0.0434217559623957	PLS1- genes
RASL11B	-4.15239	0.0125445958092086	PLS1- genes	ARHGAP28	-3.09519	0.0431832258165423	PLS1- genes
VSIG10L	-4.15815	0.0125384953173971	PLS1- genes	DNAH2	-3.09694	0.0429884069446494	PLS1- genes
HTR7P1	-4.16304	0.0125384953173971	PLS1- genes	KRT86	-3.09717	0.0429884069446494	PLS1- genes
BCKDK	-4.18218	0.0118775349861923	PLS1- genes	ATP2B4	-3.09843	0.0429884069446494	PLS1- genes
POMGNT2	-4.1865	0.0118775349861923	PLS1- genes	FAM57A	-3.09858	0.0429884069446494	PLS1- genes
PTRH1	-4.20572	0.0113008043977434	PLS1- genes	VAV1	-3.09923	0.0429884069446494	PLS1- genes
GSS	-4.21183	0.0113008043977434	PLS1- genes	RPH3AL	-3.10038	0.0429760767963615	PLS1- genes
B3GALT6	-4.21719	0.0113008043977434	PLS1- genes	RBM8A	-3.10047	0.0429760767963615	PLS1- genes
SEMA4F	-4.21791	0.0113008043977434	PLS1- genes	MRPL37	-3.10128	0.0429676266579622	PLS1- genes
SPATC1L	-4.22155	0.0113008043977434	PLS1- genes	PMPCB	-3.10301	0.0429019319975252	PLS1- genes
GGCT	-4.25521	0.0105315751186836	PLS1- genes	OCRL	-3.1053	0.0426319586037589	PLS1- genes
TDRKH	-4.26254	0.0105315746234875	PLS1- genes	GPR155	-3.10549	0.0426319586037589	PLS1- genes
CRIP2	-4.27269	0.0104104225924084	PLS1- genes	ARHGDIG	-3.10721	0.0426019187743784	PLS1- genes
SMAD3	-4.275	0.0104104225924084	PLS1- genes	SHISAL1	-3.10727	0.0426019187743784	PLS1- genes
CCDC68	-4.28365	0.0104104225924084	PLS1- genes	LY86-AS1	-3.10733	0.0426019187743784	PLS1- genes
PYCR1	-4.29538	0.0104104225924084	PLS1- genes	INCENP	-3.1074	0.0426019187743784	PLS1- genes
ERFE	-4.30202	0.0104104225924084	PLS1- genes	NELFE	-3.1075	0.0426019187743784	PLS1- genes
NT5DC3	-4.31311	0.0104104225924084	PLS1- genes	SSR2	-3.10765	0.0426019187743784	PLS1- genes
TUBB2A	-4.32798	0.0102274316178193	PLS1- genes	EFNB3	-3.11149	0.0424179824953172	PLS1- genes
GCNT1	-4.38376	0.00868301803140796	PLS1- genes	AKAP8	-3.11304	0.0423186042024267	PLS1- genes
ZFP64	-4.40209	0.00837979387614691	PLS1- genes	GLRA2	-3.11335	0.0423186042024267	PLS1- genes
GPR68	-4.44185	0.00733781274204516	PLS1- genes	FREM3	-3.11362	0.0423186042024267	PLS1- genes
SFTPD	-4.47591	0.00660771553678943	PLS1- genes	TXNL1	-3.11602	0.0420773143867140	PLS1- genes
GRIN3A	-4.48829	0.00660202117788407	PLS1- genes	RTN4RL1	-3.11642	0.0420773143867140	PLS1- genes
ANKRD6	-4.50046	0.00660202117788407	PLS1- genes	SBF1P1	-3.11642	0.0420773143867140	PLS1- genes
CHCHD6	-4.52583	0.00626930731001020	PLS1- genes	GPRIN2	-3.11666	0.0420773143867140	PLS1- genes
SRRD	-4.55974	0.00571867183355351	PLS1- genes	GEMIN6	-3.11675	0.0420773143867140	PLS1- genes
EFHC2	-4.58839	0.00537105349951917	PLS1- genes	COPRS	-3.11695	0.0420773143867140	PLS1- genes
TSPAN33	-4.59734	0.00537105349951917	PLS1- genes	DPCD	-3.11703	0.0420773143867140	PLS1- genes
NFKBIE	-4.61643	0.00537105349951917	PLS1- genes	SDK2	-3.11854	0.0420773143867140	PLS1- genes
SLC7A4	-4.62728	0.00537105349951917	PLS1- genes	HMGCR	-3.11878	0.0420773143867140	PLS1- genes
TMEM130	-4.85249	0.00211758571996354	PLS1- genes	VIT	-3.12215	0.0419503443001355	PLS1- genes
FAM110C	-4.89365	0.00193412355016509	PLS1- genes	PDRG1	-3.12541	0.0416750959516927	PLS1- genes
TUBB4B	-4.93051	0.00183155109343756	PLS1- genes	SLC22A18	-3.12711	0.0416227482579551	PLS1- genes
TUBB6	-4.95985	0.00183155109343756	PLS1- genes	ARHGEF25	-3.12842	0.0415633124814631	PLS1- genes
SVOP	-4.98873	0.00183155109343756	PLS1- genes	SATL1	-3.12935	0.0414948797762067	PLS1- genes
CD83	-5.01234	0.00183155109343756	PLS1- genes	TMEM141	-3.12971	0.0414948797762067	PLS1- genes
KLK10	-5.02132	0.00183155109343756	PLS1- genes	ZNF239	-3.13174	0.0414061851369272	PLS1- genes
ORC6	-5.02978	0.00183155109343756	PLS1- genes	RAB3C	-3.13321	0.0412654046088019	PLS1- genes
STOML1	-5.16503	0.00183155109343756	PLS1- genes	NAT14	-3.13482	0.0411017012112127	PLS1- genes
				NT5DC2	-3.13522	0.0411017012112127	PLS1- genes
				POC1A	-3.13588	0.0410790978489464	PLS1- genes
				CENPP	-3.14045	0.0406307537153339	PLS1- genes
				NEUROD2	-3.14049	0.0406307537153339	PLS1- genes
				PRDM12	-3.14516	0.0402924722736206	PLS1- genes
				HCG23	-3.14617	0.0402924722736206	PLS1- genes
				PPP3CB	-3.14901	0.0400135464597520	PLS1- genes
				ATP5ME	-3.14919	0.0400135464597520	PLS1- genes
				SLA	-3.14975	0.0400135464597520	PLS1- genes
				PTER	-3.15047	0.0400019348466001	PLS1- genes
				GGCX	-3.15654	0.0393016470327855	PLS1- genes
				DNAAF4	-3.15908	0.0390225604688875	PLS1- genes
				ATP6V0C	-3.1599	0.0389752699815268	PLS1- genes
				NUP85	-3.16486	0.0383763836709831	PLS1- genes
				CDH10	-3.16924	0.0378630406258538	PLS1- genes
				TBC1D24	-3.17142	0.0376398416666236	PLS1- genes
				KLHL25	-3.17251	0.0375580022621653	PLS1- genes
				DHRS7B	-3.17268	0.0375580022621653	PLS1- genes
				MAN1A1	-3.17284	0.0375580022621653	PLS1- genes
				GRM1	-3.17418	0.0375580022621653	PLS1- genes
				TXNL4A	-3.17746	0.0374150980595497	PLS1- genes
				TUBB3	-3.17773	0.0374150980595497	PLS1- genes
				COLEC11	-3.17932	0.0373402055546466	PLS1- genes
				WNT5A	-3.17948	0.0373402055546466	PLS1- genes
				GBAP1	-3.18105	0.0372387350467001	PLS1- genes
				AHRR	-3.18344	0.0369921181167653	PLS1- genes
				TMSB10	-3.18393	0.0369893956863289	PLS1- genes
				NOP56	-3.18866	0.0364494956736136	PLS1- genes
				PRSS1	-3.18928	0.0364311672078290	PLS1- genes
				ALKBH7	-3.18993	0.0364182164652013	PLS1- genes
				PSEN2	-3.19147	0.0363336170918958	PLS1- genes
				PSMB1	-3.19296	0.0362655296498689	PLS1- genes
				NSFL1C	-3.19352	0.0362655296498689	PLS1- genes
				B3GALNT1	-3.19755	0.0358711961591598	PLS1- genes
				LRRC73	-3.20087	0.0355185963661909	PLS1- genes
				FGD3	-3.20202	0.0354364044290105	PLS1- genes
				FUCA1	-3.20401	0.0352511992502939	PLS1- genes
				BEX3	-3.20618	0.0350447663650041	PLS1- genes
				YWHAH	-3.2064	0.0350447663650041	PLS1- genes
				RHBDD2	-3.21154	0.0346864927812134	PLS1- genes
				MYO16	-3.2125	0.0346288448856712	PLS1- genes
				RAB27B	-3.22132	0.0337510761117209	PLS1- genes
				GLT8D2	-3.22209	0.0337173404755568	PLS1- genes
				ATP2C2	-3.2227	0.0337140909692297	PLS1- genes
				PCK2	-3.22275	0.0337140909692297	PLS1- genes
				ENTPD6	-3.22419	0.0337140909692297	PLS1- genes
				TPI1	-3.22715	0.0335242838666452	PLS1- genes
				PTGER3	-3.22746	0.0335242838666452	PLS1- genes
				TUBA3C	-3.22955	0.0333582635568260	PLS1- genes
				TBPL1	-3.23186	0.0331472118536842	PLS1- genes
				ADTRP	-3.23745	0.0325607339743152	PLS1- genes
				GLOD4	-3.23872	0.0324723058577622	PLS1- genes
				LYPD8	-3.23964	0.0324723058577622	PLS1- genes
				TMEM18	-3.23972	0.0324723058577622	PLS1- genes
				WIPI2	-3.24416	0.0321928414484684	PLS1- genes
				TAF9	-3.24536	0.0321136038987389	PLS1- genes
				GRP	-3.24714	0.0320251660484902	PLS1- genes
				RAD18	-3.2476	0.0320251660484902	PLS1- genes
				SSSCA1	-3.24774	0.0320251660484902	PLS1- genes
				FADS3	-3.24792	0.0320251660484902	PLS1- genes
				KCNN2	-3.2485	0.0320251660484902	PLS1- genes
				ALKAL2	-3.24946	0.0320251660484902	PLS1- genes
				DDAH1	-3.25049	0.0320251660484902	PLS1- genes
				RAPH1	-3.25176	0.0320159568309752	PLS1- genes
				FDPS	-3.2531	0.0319223241736005	PLS1- genes
				F12	-3.25322	0.0319223241736005	PLS1- genes
				DYRK3	-3.25361	0.0319223241736005	PLS1- genes
				PHF24	-3.2544	0.0319223241736005	PLS1- genes
				THAP4	-3.25562	0.0318684845735191	PLS1- genes
				TNFRSF14	-3.25585	0.0318684845735191	PLS1- genes
				CENPX	-3.26345	0.0311688855520700	PLS1- genes
				SLC30A3	-3.26393	0.0311688855520700	PLS1- genes
				ELOB	-3.26562	0.0310438439942589	PLS1- genes
				NPTX2	-3.26593	0.0310438439942589	PLS1- genes
				SIRPA	-3.26867	0.0308229307160375	PLS1- genes
				RBM12	-3.26951	0.0307878650328002	PLS1- genes
				LOC105372480	-3.26979	0.0307878650328002	PLS1- genes
				HBG1	-3.27052	0.0307878650328002	PLS1- genes
				ORC5	-3.27284	0.0305947852033983	PLS1- genes
				PGM2L1	-3.27839	0.0302784172217368	PLS1- genes
				RTN4R	-3.28036	0.0301230163689986	PLS1- genes
				LOC257396	-3.28156	0.0300514445999690	PLS1- genes
				LTA4H	-3.28233	0.0300255174662683	PLS1- genes
				FZD1	-3.28523	0.0298854239822210	PLS1- genes
				SV2B	-3.28666	0.0297896921972456	PLS1- genes
				BAIAP3	-3.28723	0.0297859339838257	PLS1- genes
				USP39	-3.28891	0.0296641166342878	PLS1- genes
				CBLN1	-3.28922	0.0296641166342878	PLS1- genes
				SCGN	-3.28958	0.0296641166342878	PLS1- genes
				AP3B2	-3.29004	0.0296641166342878	PLS1- genes
				RABAC1	-3.29104	0.0296641166342878	PLS1- genes
				RAD23B	-3.29781	0.0291176742320951	PLS1- genes
				C5orf49	-3.29875	0.0290827206482134	PLS1- genes
				SCO2	-3.29926	0.0290827206482134	PLS1- genes
				COPG2	-3.30083	0.0290351632146206	PLS1- genes
				EIF3K	-3.30158	0.0290134010878534	PLS1- genes
				RAB15	-3.30553	0.0286816578003525	PLS1- genes
				TSFM	-3.30738	0.0285848141200859	PLS1- genes
				MRPS35	-3.30845	0.0285311006066728	PLS1- genes
				PSORS1C1	-3.30924	0.0285057814227238	PLS1- genes
				XYLT1	-3.31083	0.0283997675449564	PLS1- genes
				GSKIP	-3.31363	0.0281724231556448	PLS1- genes
				RPL27A	-3.31367	0.0281724231556448	PLS1- genes
				CHST15	-3.31385	0.0281724231556448	PLS1- genes
				UBE2E2	-3.31433	0.0281724231556448	PLS1- genes
				CYB5R1	-3.31558	0.0281724231556448	PLS1- genes
				BORCS7	-3.32216	0.0276496217685645	PLS1- genes
				YPEL5	-3.32367	0.0275551700376289	PLS1- genes
				BEX2	-3.32536	0.0274432494584230	PLS1- genes
				TMEM70	-3.32913	0.0271825145007391	PLS1- genes
				ENC1	-3.33097	0.0270569726788770	PLS1- genes
				MAEA	-3.33148	0.0270569726788770	PLS1- genes
				SP5	-3.33149	0.0270569726788770	PLS1- genes
				JMJD1C-AS1	-3.33422	0.0269046168881744	PLS1- genes
				TOMM5	-3.33675	0.0267147868641573	PLS1- genes
				HBQ1	-3.33735	0.0267110669177637	PLS1- genes
				C1orf74	-3.33745	0.0267110669177637	PLS1- genes
				THRA	-3.33888	0.0267110669177637	PLS1- genes
				ATP6V0CP3	-3.33983	0.0267110669177637	PLS1- genes
				PSENEN	-3.34021	0.0267110669177637	PLS1- genes
				MYH7	-3.34553	0.0263610103202112	PLS1- genes
				CENPF	-3.34565	0.0263610103202112	PLS1- genes
				B4GALT5	-3.34677	0.0263516655241704	PLS1- genes
				SF3B3	-3.34776	0.0263116256436423	PLS1- genes
				SIDT1	-3.3485	0.0262956854543965	PLS1- genes
				FAM49A	-3.34861	0.0262956854543965	PLS1- genes
				TMEM63C	-3.3498	0.0262822220736326	PLS1- genes
				KCNB2	-3.35131	0.0261931346611747	PLS1- genes
				CCBE1	-3.35138	0.0261931346611747	PLS1- genes
				LINC00937	-3.35277	0.0261646726764262	PLS1- genes
				TRAPPC2L	-3.35385	0.0261512103804438	PLS1- genes
				RIT2	-3.35686	0.0259432180763972	PLS1- genes
				SLC16A2	-3.35833	0.0258600151609115	PLS1- genes
				GRSF1	-3.36047	0.0257155193456355	PLS1- genes
				DCAF11	-3.36255	0.0255765757721071	PLS1- genes
				CENPVL3	-3.36552	0.0253565814912241	PLS1- genes
				HRH1	-3.36732	0.0252450452840197	PLS1- genes
				URB1-AS1	-3.3698	0.0250720630623386	PLS1- genes
				NTSR1	-3.37116	0.0250019458141947	PLS1- genes
				MAFG	-3.37263	0.0249221598158534	PLS1- genes
				PCBP3	-3.37284	0.0249221598158534	PLS1- genes
				TMEM108	-3.37618	0.0248155609333211	PLS1- genes
				CDC42SE2	-3.37646	0.0248155609333211	PLS1- genes
				ATP9A	-3.37734	0.0248155609333211	PLS1- genes
				BBS12	-3.38171	0.0245328652177329	PLS1- genes
				C16orf95	-3.38173	0.0245328652177329	PLS1- genes
				PSD3	-3.38706	0.0242707727288642	PLS1- genes
				POP4	-3.38734	0.0242707727288642	PLS1- genes
				LINC01140	-3.38951	0.0241612357785234	PLS1- genes
				UBE2S	-3.3897	0.0241612357785234	PLS1- genes
				LINC01547	-3.39132	0.0241424309346185	PLS1- genes
				SARNP	-3.39492	0.0239537132872208	PLS1- genes
				LINC02482	-3.39658	0.0238618274466230	PLS1- genes
				GRK6	-3.40247	0.0234058429256629	PLS1- genes
				REEP5	-3.40406	0.0233221923427628	PLS1- genes
				SYP	-3.40618	0.0231940448885685	PLS1- genes
				KLF8	-3.40681	0.0231930996986048	PLS1- genes
				TUBA4A	-3.40688	0.0231930996986048	PLS1- genes
				TPX2	-3.40889	0.0231208331379286	PLS1- genes
				LMO3	-3.41018	0.0230643910353875	PLS1- genes
				WDR17	-3.41085	0.0230603521262599	PLS1- genes
				NLE1	-3.41626	0.0226586532446160	PLS1- genes
				FABP3	-3.41923	0.0224641382017405	PLS1- genes
				MKL2	-3.41957	0.0224641382017405	PLS1- genes
				COG5	-3.42455	0.0221302622396198	PLS1- genes
				TMEM159	-3.42864	0.0218995502791873	PLS1- genes
				MLLT11	-3.42975	0.0218609060866934	PLS1- genes
				NABP1	-3.43184	0.0217868865983394	PLS1- genes
				BMT2	-3.43425	0.0216513996532474	PLS1- genes
				POLR2L	-3.43438	0.0216513996532474	PLS1- genes
				SH3RF1	-3.43571	0.0216357145385288	PLS1- genes
				ACAT2	-3.43597	0.0216357145385288	PLS1- genes
				MANF	-3.43919	0.0214606445120950	PLS1- genes
				TMEM17	-3.44207	0.0212834452156767	PLS1- genes
				RIMBP2	-3.44464	0.0211317550220770	PLS1- genes
				SMIM10L2A	-3.44501	0.0211317550220770	PLS1- genes
				ABCB6	-3.44689	0.0211002806536317	PLS1- genes
				ZC2HC1A	-3.4482	0.0210539749584043	PLS1- genes
				NRCAM	-3.45015	0.0209528011122945	PLS1- genes
				TFPT	-3.45064	0.0209528011122945	PLS1- genes
				TRUB1	-3.45317	0.0208187954429489	PLS1- genes
				NKD2	-3.45497	0.0207307405148099	PLS1- genes
				LOC100288911	-3.45505	0.0207307405148099	PLS1- genes
				PSMB4	-3.45772	0.0206693862178176	PLS1- genes
				PPP5D1	-3.46204	0.0204399932374894	PLS1- genes
				YWHAG	-3.46223	0.0204399932374894	PLS1- genes
				SERINC3	-3.46326	0.0204399932374894	PLS1- genes
				ZNF226	-3.46844	0.0201558042381743	PLS1- genes
				JPH3	-3.46931	0.0201558042381743	PLS1- genes
				MOB1B	-3.4695	0.0201558042381743	PLS1- genes
				PKIA	-3.47825	0.0196743138885888	PLS1- genes
				CFAP61	-3.48427	0.0193334163450507	PLS1- genes
				SPICE1	-3.48472	0.0193334163450507	PLS1- genes
				LMAN2L	-3.48494	0.0193334163450507	PLS1- genes
				B3GNTL1	-3.485	0.0193334163450507	PLS1- genes
				ADGRB3	-3.49051	0.0190789406721475	PLS1- genes
				LCMT2	-3.49131	0.0190704253536474	PLS1- genes
				B3GALT4	-3.49294	0.0190026631598310	PLS1- genes
				LOC101927027	-3.49295	0.0190026631598310	PLS1- genes
				NOP16	-3.49985	0.0186114608234805	PLS1- genes
				LMO1	-3.50317	0.0185166454194603	PLS1- genes
				MRPL28	-3.50358	0.0185166454194603	PLS1- genes
				NECTIN3	-3.50677	0.0183690874217973	PLS1- genes
				BTBD9	-3.51299	0.0179905842255332	PLS1- genes
				GALNT14	-3.51344	0.0179905842255332	PLS1- genes
				ACTC1	-3.51665	0.0178373798638261	PLS1- genes
				DHDH	-3.51895	0.0177297813348794	PLS1- genes
				STRAP	-3.52005	0.0177024082357324	PLS1- genes
				SLN	-3.52174	0.0176366724732515	PLS1- genes
				PHF13	-3.52434	0.0175103085579910	PLS1- genes
				C11orf97	-3.52501	0.0175103085579910	PLS1- genes
				BCAP31	-3.52934	0.0172739639917276	PLS1- genes
				ARL3	-3.53085	0.0172656340710524	PLS1- genes
				CD6	-3.53145	0.0172656340710524	PLS1- genes
				FNDC11	-3.53266	0.0172414889730493	PLS1- genes
				WDR25	-3.53552	0.0171015212589698	PLS1- genes
				OPRM1	-3.53996	0.0168615900354366	PLS1- genes
				RSPO3	-3.54334	0.0166921680945327	PLS1- genes
				HDAC9	-3.54739	0.0165717642521080	PLS1- genes
				SNX10	-3.54999	0.0164540492680003	PLS1- genes
				C12orf45	-3.55039	0.0164540492680003	PLS1- genes
				TXLNB	-3.55281	0.0163679782952972	PLS1- genes
				FZR1	-3.55313	0.0163679782952972	PLS1- genes
				RITA1	-3.55348	0.0163679782952972	PLS1- genes
				PNPLA4	-3.55396	0.0163679782952972	PLS1- genes
				RASL11B	-3.55627	0.0163332688331079	PLS1- genes
				FBXO44	-3.55675	0.0163332688331079	PLS1- genes
				DLEU7	-3.55798	0.0163184899126240	PLS1- genes
				RARS	-3.55957	0.0163112293935238	PLS1- genes
				GOLPH3L	-3.5612	0.0162558772365577	PLS1- genes
				MTCH1	-3.56215	0.0162428901326141	PLS1- genes
				ATP6V1G2	-3.5644	0.0162416048367137	PLS1- genes
				TUNAR	-3.56616	0.0161789121974917	PLS1- genes
				SIRT3	-3.56939	0.0160728334850306	PLS1- genes
				NDUFA11	-3.57177	0.0159733840204437	PLS1- genes
				ATP5MF	-3.57222	0.0159733840204437	PLS1- genes
				RAP2B	-3.57237	0.0159733840204437	PLS1- genes
				ATP6V0A1	-3.5733	0.0159733840204437	PLS1- genes
				YIPF1	-3.577	0.0158864650790445	PLS1- genes
				TMEM53	-3.57909	0.0158058542708669	PLS1- genes
				NR4A3	-3.57932	0.0158058542708669	PLS1- genes
				TBL2	-3.57932	0.0158058542708669	PLS1- genes
				ZSCAN18	-3.58016	0.0158058542708669	PLS1- genes
				USP35	-3.5805	0.0158058542708669	PLS1- genes
				NT5DC3	-3.58231	0.0158058542708669	PLS1- genes
				NUDT4	-3.58312	0.0158058542708669	PLS1- genes
				CCDC110	-3.58357	0.0158058542708669	PLS1- genes
				PCDH19	-3.58557	0.0157889432399106	PLS1- genes
				HBZ	-3.58697	0.0157889432399106	PLS1- genes
				GRID2	-3.58878	0.0157373676912238	PLS1- genes
				MGMT	-3.59218	0.0155922532834793	PLS1- genes
				ATP8A2	-3.59281	0.0155922532834793	PLS1- genes
				SEC61A2	-3.59565	0.0155161578936637	PLS1- genes
				CHMP1A	-3.59835	0.0154029694637507	PLS1- genes
				SLC35F2	-3.59957	0.0154029694637507	PLS1- genes
				RPAP3	-3.60576	0.0152039617905906	PLS1- genes
				MED8	-3.60592	0.0152039617905906	PLS1- genes
				MAGIX	-3.60852	0.0151379647704801	PLS1- genes
				TSTD1	-3.61006	0.0151379647704801	PLS1- genes
				MIR7-3HG	-3.61651	0.0148181084912820	PLS1- genes
				BATF3	-3.61825	0.0147661136138058	PLS1- genes
				C1QL3	-3.62293	0.0145474575608647	PLS1- genes
				CYP4X1	-3.62352	0.0145474575608647	PLS1- genes
				DYNC1I1	-3.62487	0.0145313664915605	PLS1- genes
				UBL5	-3.62513	0.0145313664915605	PLS1- genes
				PSMB3	-3.62715	0.0144971371615244	PLS1- genes
				EBNA1BP2	-3.63501	0.0141077786476627	PLS1- genes
				XKR4	-3.63562	0.0141077786476627	PLS1- genes
				TMEM158	-3.63753	0.0140618012601352	PLS1- genes
				TUBA4B	-3.63934	0.0140322348832922	PLS1- genes
				GDA	-3.64003	0.0140322348832922	PLS1- genes
				ARHGEF28	-3.64092	0.0140322348832922	PLS1- genes
				ECHDC3	-3.64126	0.0140322348832922	PLS1- genes
				LRRC42	-3.64206	0.0140322348832922	PLS1- genes
				FLJ20021	-3.64417	0.0140322348832922	PLS1- genes
				INPP5K	-3.64741	0.0139897046668855	PLS1- genes
				BEX1	-3.64747	0.0139897046668855	PLS1- genes
				CRYM	-3.6494	0.0139756676869474	PLS1- genes
				JPT1	-3.6495	0.0139756676869474	PLS1- genes
				UBE2Z	-3.65398	0.0138228367775962	PLS1- genes
				MPV17L2	-3.65774	0.0136687725757772	PLS1- genes
				CNRIP1	-3.65842	0.0136687725757772	PLS1- genes
				SSTR2	-3.66043	0.0136669643501110	PLS1- genes
				LDHA	-3.66043	0.0136669643501110	PLS1- genes
				CMSS1	-3.66275	0.0136382094181880	PLS1- genes
				YTHDF2	-3.66967	0.0133677759344771	PLS1- genes
				GDF10	-3.6729	0.0132463367670587	PLS1- genes
				BCL2A1	-3.67627	0.0131192504828781	PLS1- genes
				FAM102B	-3.67725	0.0131153735823297	PLS1- genes
				C1S	-3.6781	0.0131153735823297	PLS1- genes
				SSC4D	-3.67852	0.0131153735823297	PLS1- genes
				RPGRIP1L	-3.68021	0.0131040202672942	PLS1- genes
				JAZF1	-3.68136	0.0130920535571610	PLS1- genes
				FBXO2	-3.68215	0.0130920535571610	PLS1- genes
				EMC3	-3.68216	0.0130920535571610	PLS1- genes
				GNB1L	-3.68378	0.0130920535571610	PLS1- genes
				KCNJ12	-3.68692	0.0129971788248245	PLS1- genes
				STK17A	-3.68731	0.0129971788248245	PLS1- genes
				ONECUT1	-3.68862	0.0129971788248245	PLS1- genes
				COA6	-3.68936	0.0129971788248245	PLS1- genes
				CPNE7	-3.69314	0.0128716220604905	PLS1- genes
				XK	-3.69406	0.0128716220604905	PLS1- genes
				SSR4P1	-3.69539	0.0128540869017895	PLS1- genes
				DGKB	-3.6973	0.0128055432302947	PLS1- genes
				FOXRED2	-3.69749	0.0128055432302947	PLS1- genes
				FKBP1B	-3.70906	0.0123644988395166	PLS1- genes
				AP3S1	-3.71994	0.0118894524287619	PLS1- genes
				DPYSL4	-3.72235	0.0118214417508841	PLS1- genes
				NUDT18	-3.72608	0.0116925649141740	PLS1- genes
				MEIS3	-3.72672	0.0116925649141740	PLS1- genes
				TG	-3.72863	0.0116650415201091	PLS1- genes
				DYRK2	-3.72911	0.0116650415201091	PLS1- genes
				C2CD2L	-3.73442	0.0114890002970814	PLS1- genes
				IMMT	-3.73678	0.0114264020496368	PLS1- genes
				ASH2L	-3.73731	0.0114264020496368	PLS1- genes
				ZNF706	-3.74414	0.0111842000676878	PLS1- genes
				SMIM4	-3.75628	0.0106978552663410	PLS1- genes
				NCAM2	-3.75723	0.0106978552663410	PLS1- genes
				C1orf194	-3.76318	0.0104900900358350	PLS1- genes
				EIF6	-3.76425	0.0104871317221361	PLS1- genes
				LRRC2	-3.76686	0.0104202935041838	PLS1- genes
				RGMB	-3.76815	0.0104083100953408	PLS1- genes
				RAET1E-AS1	-3.77009	0.0103697424748192	PLS1- genes
				CDKN2D	-3.7753	0.0101968444071199	PLS1- genes
				CDC27	-3.78049	0.0101103219301390	PLS1- genes
				CHPF2	-3.78066	0.0101103219301390	PLS1- genes
				FAM19A1	-3.78073	0.0101103219301390	PLS1- genes
				LOC100506100	-3.78135	0.0101103219301390	PLS1- genes
				KCNG1	-3.78281	0.0101103219301390	PLS1- genes
				PPEF1	-3.78629	0.0101103219301390	PLS1- genes
				PRSS23	-3.78636	0.0101103219301390	PLS1- genes
				CPNE6	-3.78813	0.0101103219301390	PLS1- genes
				RTN4RL2	-3.78911	0.0101103219301390	PLS1- genes
				SRSF12	-3.78975	0.0101103219301390	PLS1- genes
				TUBB8P12	-3.79284	0.0101103219301390	PLS1- genes
				GPRIN1	-3.79902	0.00991648379094777	PLS1- genes
				UHMK1	-3.80515	0.00971649553164366	PLS1- genes
				MTA3	-3.81052	0.00954970682734801	PLS1- genes
				SPPL3	-3.81684	0.00939130320296765	PLS1- genes
				CYB561	-3.81747	0.00939130320296765	PLS1- genes
				SPACA9	-3.81893	0.00939130320296765	PLS1- genes
				VPS26B	-3.82004	0.00939130320296765	PLS1- genes
				FARSB	-3.82261	0.00934005577522797	PLS1- genes
				SCN3B	-3.82278	0.00934005577522797	PLS1- genes
				CALML3	-3.82338	0.00934005577522797	PLS1- genes
				GLT1D1	-3.82539	0.00934005577522797	PLS1- genes
				RTP1	-3.82616	0.00934005577522797	PLS1- genes
				CISD3	-3.83285	0.00920953475034450	PLS1- genes
				CYP4Z1	-3.83313	0.00920953475034450	PLS1- genes
				PSMA6	-3.8337	0.00920953475034450	PLS1- genes
				STYK1	-3.8354	0.00920953475034450	PLS1- genes
				SLC8A2	-3.83774	0.00920953475034450	PLS1- genes
				YJEFN3	-3.84177	0.00913630790045007	PLS1- genes
				DPH2	-3.84959	0.00889193690545267	PLS1- genes
				GLRA3	-3.8545	0.00875745530507070	PLS1- genes
				UQCC3	-3.86754	0.00834263369350390	PLS1- genes
				DKK3	-3.87391	0.00824763908528374	PLS1- genes
				FAM207A	-3.87603	0.00821636704035621	PLS1- genes
				MRPS25	-3.88218	0.00810209320278196	PLS1- genes
				VPS35	-3.88495	0.00808045776278215	PLS1- genes
				STX1A	-3.88527	0.00808045776278215	PLS1- genes
				HTR7	-3.89687	0.00781138791765012	PLS1- genes
				KCNK1	-3.89793	0.00781138791765012	PLS1- genes
				TMTC3	-3.89985	0.00779588558032927	PLS1- genes
				HSPH1	-3.90077	0.00779588558032927	PLS1- genes
				KLHDC8B	-3.91349	0.00744539364219872	PLS1- genes
				E2F3	-3.91489	0.00744115650033876	PLS1- genes
				C16orf58	-3.91582	0.00744115650033876	PLS1- genes
				DPF1	-3.91737	0.00744115650033876	PLS1- genes
				SPON2	-3.92416	0.00727552012134422	PLS1- genes
				PRKCG	-3.93112	0.00714420703009209	PLS1- genes
				NUDT11	-3.93271	0.00713583939387608	PLS1- genes
				VSIG10L	-3.93453	0.00712049240955067	PLS1- genes
				MESP1	-3.93646	0.00710257503587712	PLS1- genes
				SHISA9	-3.9393	0.00705770806171010	PLS1- genes
				FAM229B	-3.94478	0.00693650638667752	PLS1- genes
				LINC02361	-3.94656	0.00692356586977378	PLS1- genes
				TRIM27	-3.96137	0.00661872978770803	PLS1- genes
				DHRS2	-3.97139	0.00638271136102351	PLS1- genes
				CDH8	-3.97267	0.00638271136102351	PLS1- genes
				CCDC68	-3.97656	0.00631791376428095	PLS1- genes
				TM2D3	-3.97913	0.00628614178646149	PLS1- genes
				TXN	-3.98156	0.00625861054420779	PLS1- genes
				TRIB3	-3.98687	0.00619266045470697	PLS1- genes
				LY6H	-3.98913	0.00617066698027549	PLS1- genes
				SPATC1L	-3.98955	0.00617066698027549	PLS1- genes
				CCDC3	-3.99083	0.00617066698027549	PLS1- genes
				CDYL2	-3.99175	0.00617066698027549	PLS1- genes
				TMEM106C	-3.99661	0.00612479211640654	PLS1- genes
				RASL10A	-4.00102	0.00604857642895504	PLS1- genes
				ADRA1B	-4.00412	0.00600653682756232	PLS1- genes
				CDC34	-4.00832	0.00593746714464701	PLS1- genes
				SUB1	-4.00869	0.00593746714464701	PLS1- genes
				PTRH1	-4.00948	0.00593746714464701	PLS1- genes
				SYT17	-4.00953	0.00593746714464701	PLS1- genes
				C2orf80	-4.00997	0.00593746714464701	PLS1- genes
				LOC728392	-4.01022	0.00593746714464701	PLS1- genes
				PCED1B	-4.01101	0.00593746714464701	PLS1- genes
				CCNL2	-4.01365	0.00593746714464701	PLS1- genes
				CNR1	-4.01942	0.00593746714464701	PLS1- genes
				KIAA1024	-4.01965	0.00593746714464701	PLS1- genes
				CA10	-4.02555	0.00588435876135900	PLS1- genes
				TOM1L1	-4.02986	0.00581615451953740	PLS1- genes
				TMEM246	-4.03386	0.00575624238052472	PLS1- genes
				APMAP	-4.04468	0.00560991353652667	PLS1- genes
				PIPSL	-4.05909	0.00531101998956382	PLS1- genes
				CENPW	-4.05945	0.00531101998956382	PLS1- genes
				PDHB	-4.07235	0.00508752778519998	PLS1- genes
				DZIP3	-4.0827	0.00495898875419873	PLS1- genes
				CRIP2	-4.08699	0.00495011579687688	PLS1- genes
				CELF5	-4.09459	0.00482548137869403	PLS1- genes
				SMAD3	-4.0969	0.00481276482898616	PLS1- genes
				PYCR1	-4.1005	0.00477362683754434	PLS1- genes
				PRKAA2	-4.10856	0.00465311069874231	PLS1- genes
				PNCK	-4.11336	0.00461781146740290	PLS1- genes
				MIF	-4.11792	0.00456206607352226	PLS1- genes
				SMIM29	-4.131	0.00437688285385895	PLS1- genes
				DNAH5	-4.13203	0.00437688285385895	PLS1- genes
				ARMCX2	-4.13411	0.00437688285385895	PLS1- genes
				UBA52	-4.13797	0.00434703222911061	PLS1- genes
				RTL8A	-4.13857	0.00434703222911061	PLS1- genes
				ST20	-4.14097	0.00434703222911061	PLS1- genes
				HECTD2	-4.14572	0.00430505744105396	PLS1- genes
				RILPL2	-4.14816	0.00429447633483428	PLS1- genes
				MCTP1	-4.15073	0.00428158450080004	PLS1- genes
				LINC00484	-4.15756	0.00419013004256398	PLS1- genes
				TRMT10C	-4.15858	0.00419013004256398	PLS1- genes
				TSPAN33	-4.17333	0.00397653569142291	PLS1- genes
				LINC01750	-4.18205	0.00385985255047827	PLS1- genes
				STMN2	-4.18613	0.00382377143807923	PLS1- genes
				WDR7	-4.19311	0.00374024873064739	PLS1- genes
				FAM241B	-4.19313	0.00374024873064739	PLS1- genes
				CTC1	-4.1993	0.00370391596295439	PLS1- genes
				MBOAT7	-4.20006	0.00370391596295439	PLS1- genes
				CCT7	-4.20157	0.00370391596295439	PLS1- genes
				PSMD1	-4.20491	0.00370391596295439	PLS1- genes
				ERFE	-4.21076	0.00365006052337251	PLS1- genes
				SSTR1	-4.21759	0.00357401684977219	PLS1- genes
				CDO1	-4.22678	0.00346324961061723	PLS1- genes
				LOC440934	-4.23116	0.00342863189983893	PLS1- genes
				ARL15	-4.23288	0.00342863189983893	PLS1- genes
				NIT2	-4.24298	0.00331540874591845	PLS1- genes
				B3GALT6	-4.24514	0.00331540874591845	PLS1- genes
				LDOC1	-4.24545	0.00331540874591845	PLS1- genes
				TSTA3	-4.24762	0.00331540874591845	PLS1- genes
				PSMB7	-4.24982	0.00331540874591845	PLS1- genes
				MAGED1	-4.2539	0.00331540874591845	PLS1- genes
				MSANTD1	-4.25472	0.00331540874591845	PLS1- genes
				LCLAT1	-4.26325	0.00324684025447378	PLS1- genes
				PRAF2	-4.26397	0.00324684025447378	PLS1- genes
				ZFP64	-4.28612	0.00299180703603309	PLS1- genes
				MANEAL	-4.28983	0.00297356502249059	PLS1- genes
				HDC	-4.29399	0.00294978590713684	PLS1- genes
				GSS	-4.29549	0.00294978590713684	PLS1- genes
				B9D1	-4.30004	0.00293344178736870	PLS1- genes
				PUSL1	-4.31178	0.00281286116488523	PLS1- genes
				RAB36	-4.31531	0.00279928839110970	PLS1- genes
				NPDC1	-4.32829	0.00266933676664761	PLS1- genes
				RAB35	-4.33272	0.00264622387398759	PLS1- genes
				ACTA1	-4.33915	0.00259992136156281	PLS1- genes
				BCKDK	-4.3443	0.00256953850767366	PLS1- genes
				FIGNL2	-4.34667	0.00256953850767366	PLS1- genes
				DCAF4	-4.35732	0.00247972588358125	PLS1- genes
				TDRKH	-4.36247	0.00245157619444288	PLS1- genes
				CORO1A	-4.36284	0.00245157619444288	PLS1- genes
				ATOH7	-4.36456	0.00245157619444288	PLS1- genes
				CCT5	-4.37936	0.00235525534124962	PLS1- genes
				PTRH2	-4.39298	0.00224077259294079	PLS1- genes
				DNAJC2	-4.40087	0.00218884470179679	PLS1- genes
				HRASLS	-4.40253	0.00218884470179679	PLS1- genes
				PCDH20	-4.40794	0.00217507031090406	PLS1- genes
				PTCHD1	-4.41646	0.00211942398572225	PLS1- genes
				TIMM50	-4.41966	0.00211683980834820	PLS1- genes
				CABYR	-4.42308	0.00211254186137675	PLS1- genes
				SPRN	-4.42483	0.00211254186137675	PLS1- genes
				CLEC4G	-4.42731	0.00211254186137675	PLS1- genes
				ASCL2	-4.4275	0.00211254186137675	PLS1- genes
				ANKRD6	-4.43457	0.00211254186137675	PLS1- genes
				FSTL5	-4.46617	0.00185797221032943	PLS1- genes
				SLC35A2	-4.47067	0.00184684100724125	PLS1- genes
				TIMM8B	-4.47529	0.00183516853523811	PLS1- genes
				TIMM10	-4.47978	0.00182501430034615	PLS1- genes
				OGG1	-4.48104	0.00182501430034615	PLS1- genes
				VPS37D	-4.491	0.00178735353100367	PLS1- genes
				RTL8C	-4.50509	0.00170016814755425	PLS1- genes
				SNTG2	-4.50851	0.00170016814755425	PLS1- genes
				LINC00900	-4.50871	0.00170016814755425	PLS1- genes
				DDX10	-4.51072	0.00170016814755425	PLS1- genes
				FHOD3	-4.51858	0.00170016814755425	PLS1- genes
				SFTPD	-4.53236	0.00162820239989341	PLS1- genes
				UCHL1	-4.53956	0.00160216563711580	PLS1- genes
				AP3M2	-4.54155	0.00160216563711580	PLS1- genes
				PTDSS1	-4.54438	0.00160216563711580	PLS1- genes
				TPST1	-4.56248	0.00151969826286925	PLS1- genes
				PSMC1	-4.57254	0.00147688445507870	PLS1- genes
				BYSL	-4.58622	0.00141111590003931	PLS1- genes
				CNTN1	-4.59005	0.00141111590003931	PLS1- genes
				B4GAT1	-4.59291	0.00141111590003931	PLS1- genes
				NEDD4L	-4.59345	0.00141111590003931	PLS1- genes
				FAM110C	-4.59947	0.00141111590003931	PLS1- genes
				ACTR1A	-4.60924	0.00140390426087672	PLS1- genes
				EXOC6	-4.61375	0.00140390426087672	PLS1- genes
				CCNH	-4.63598	0.00129143509190407	PLS1- genes
				ANO3	-4.63601	0.00129143509190407	PLS1- genes
				NDUFC2	-4.64982	0.00126665004208920	PLS1- genes
				SEMA4F	-4.66762	0.00119079202390884	PLS1- genes
				PNMA8A	-4.67494	0.00117858918586997	PLS1- genes
				PYCR3	-4.702	0.00108841339726528	PLS1- genes
				PPP4R4	-4.71719	0.00103833949600703	PLS1- genes
				VSTM2L	-4.72283	0.00103833949600703	PLS1- genes
				ME3	-4.73432	0.00101050836444242	PLS1- genes
				GRIN3A	-4.7404	0.00101036237058400	PLS1- genes
				CHCHD6	-4.74235	0.00101036237058400	PLS1- genes
				WDR54	-4.75922	0.000979984056396891	PLS1- genes
				KLK10	-4.76209	0.000979984056396891	PLS1- genes
				TTPAL	-4.77425	0.000972291384556334	PLS1- genes
				PEX19	-4.79942	0.000888373336874970	PLS1- genes
				NOL4	-4.80685	0.000887703673033652	PLS1- genes
				TMEM208	-4.80878	0.000887703673033652	PLS1- genes
				EFCAB1	-4.8567	0.000746341515397688	PLS1- genes
				DCUN1D5	-4.86927	0.000729576393141862	PLS1- genes
				EFHC2	-4.87932	0.000723508605480746	PLS1- genes
				GCNT1	-4.88103	0.000723508605480746	PLS1- genes
				MIF-AS1	-4.96169	0.000520177385042297	PLS1- genes
				ATP6V1C1	-4.97547	0.000508747487455530	PLS1- genes
				GPR68	-4.99561	0.000482540826687820	PLS1- genes
				SRRD	-4.99888	0.000482540826687820	PLS1- genes
				NFKBIE	-5.00047	0.000482540826687820	PLS1- genes
				TUBB4B	-5.02245	0.000482540826687820	PLS1- genes
				POMGNT2	-5.03715	0.000482540826687820	PLS1- genes
				ORC6	-5.14979	0.000291171200997198	PLS1- genes
				CD83	-5.28512	0.000151057539807307	PLS1- genes
				IFT22	-5.31072	0.000142245664242147	PLS1- genes
				TUBB2A	-5.32407	0.000142245664242147	PLS1- genes
				SLC7A4	-5.34846	0.000138661444990973	PLS1- genes
				TMEM130	-5.38219	0.000127807837504434	PLS1- genes
				TUBB6	-5.40153	0.000127807837504434	PLS1- genes
				HTR7P1	-5.4476	0.000114013662456257	PLS1- genes
				ACOT8	-5.4523	0.000114013662456257	PLS1- genes
				STOML1	-5.70319	3.67618040989726e-05	PLS1- genes
				GGCT	-5.72651	3.67618040989726e-05	PLS1- genes
				NIP7	-5.74236	3.67618040989726e-05	PLS1- genes
				CGREF1	-5.91779	2.55031679046169e-05	PLS1- genes
				SVOP	-6.0425	2.37203158732768e-05	PLS1- genes

## Sheet: Table.S5
Table S5. Associations between overlapping gene expression and case–control t values in AIS and CIS.
AIS			CIS
Gene Symbol	r	p_Value	Gene Symbol	r	p_Value
KIF5B	0.289299	0.000317688	C4orf3	0.308487	0.000118907
C4orf3	0.255025	0.00156786	KIF5B	0.306348	0.000133108
PENK	0.215925	0.00764809	TRMT2B	0.26109	0.00119919
NIPA1	0.208254	0.0101462	CFHR3	0.255995	0.00150265
LOC220729	0.205069	0.0113792	NIPA1	0.255032	0.00156739
PPP1R16B	0.20334	0.0121024	LOC220729	0.241681	0.00276806
CUX1	0.203319	0.0121112	MAP2K7	0.240198	0.00294331
TRMT2B	0.198095	0.0145494	TSTD2	0.239719	0.00300195
FAM71E1	0.197268	0.0149723	KIF27	0.219302	0.00673408
MAP2K7	0.196516	0.015366	CUX1	0.217063	0.0073284
CCDC152	0.195908	0.0156912	RASSF4	0.210653	0.00929704
SLC12A6	0.193256	0.0171799	GUCA2B	0.209371	0.0097425
KIF27	0.187481	0.0208531	FAM71E1	0.20864	0.0100051
CFHR3	0.187166	0.0210713	PPP1R16B	0.207338	0.0104881
GUCA2B	0.184798	0.0227786	LOC401357	0.195344	0.015998
DIS3L2	0.179317	0.0271937	DIS3L2	0.194903	0.0162414
TSTD2	0.176836	0.0294215	EEPD1	0.190614	0.0187836
UPF3A	0.17577	0.0304257	PENK	0.189162	0.0197195
RASSF4	0.170918	0.0353733	SLC12A6	0.187983	0.0205087
LOC401357	0.16951	0.0369303	GTF2H2B	0.186719	0.0213853
SZT2	0.168977	0.0375348	PTPRD.AS1	0.185608	0.0221818
ABHD17B	0.166386	0.0405923	MTAP	0.18227	0.0247322
PTPRD.AS1	0.165488	0.041701	ABHD17B	0.179546	0.0269956
GTF2H2B	0.159596	0.0496155	SZT2	0.177106	0.0291718
JAK2	0.157013	0.053461	UPF3A	0.174711	0.0314523
RAPGEF6	0.151764	0.0620364	CCDC152	0.161948	0.0463187
EEPD1	0.147565	0.0696844	RAPGEF6	0.152639	0.0605334
MTAP	0.147093	0.0705892	JAK2	0.150264	0.0646851
EYA4	0.116454	0.152927	EYA4	0.126891	0.119206
VPS37D	-0.130414	0.109232	PTER	-0.155544	0.0557563
ME3	-0.139367	0.0868219	NT5DC3	-0.171	0.0352843
KLHDC8B	-0.14507	0.0745797	NT5DC2	-0.171324	0.034934
MEIS3	-0.145313	0.0740917	OAZ3	-0.17386	0.0322981
NT5DC3	-0.145357	0.0740026	OPRM1	-0.17575	0.0304453
NOL4	-0.147544	0.0697236	NELFE	-0.179625	0.0269279
TOM1L1	-0.147855	0.0691319	ARHGAP28	-0.186955	0.0212194
STK17A	-0.14967	0.0657602	TOM1L1	-0.186999	0.0211882
TXN	-0.150298	0.0646237	JMJD1C.AS1	-0.187197	0.0210498
LMAN2L	-0.151156	0.0630994	MEIS3	-0.187645	0.0207401
RAB35	-0.154273	0.0578072	SCN3B	-0.187747	0.0206697
EIF6	-0.15539	0.0560011	DLEU7	-0.189442	0.0195358
IFT22	-0.155974	0.0550754	DDAH1	-0.189517	0.0194868
FGD3	-0.156084	0.0549036	TMEM108	-0.189535	0.0194757
PTER	-0.156559	0.0541624	XYLT1	-0.189603	0.0194312
PHF13	-0.157191	0.0531888	LRRC42	-0.190027	0.0191576
NT5DC2	-0.157454	0.0527878	ZNF226	-0.191226	0.0184011
C16orf58	-0.157533	0.0526686	KLHDC8B	-0.19126	0.0183799
CORO1A	-0.157912	0.0520961	SLC16A2	-0.193311	0.017148
CGREF1	-0.158216	0.0516408	ATOH7	-0.19342	0.0170844
MIF	-0.158308	0.0515033	FREM3	-0.193512	0.0170308
LY6H	-0.158619	0.0510423	PHF13	-0.193782	0.016875
CHMP1A	-0.159617	0.0495859	CENPF	-0.194035	0.0167302
HTR7P1	-0.159815	0.0493008	LMAN2L	-0.194083	0.016703
ATOH7	-0.160164	0.0488027	C1QL3	-0.194551	0.0164381
PRKCG	-0.160683	0.0480682	STK17A	-0.194732	0.0163366
DDX10	-0.162795	0.0451761	VSIG10L	-0.196731	0.0152524
TMEM108	-0.163369	0.0444156	ZSCAN18	-0.197995	0.0145995
GPRIN1	-0.163383	0.0443976	LY6H	-0.198166	0.0145132
ZNF226	-0.163608	0.0441019	COG5	-0.198419	0.0143863
OAZ3	-0.163936	0.0436747	CDH8	-0.198703	0.0142451
HBZ	-0.164121	0.0434359	LINC01140	-0.19887	0.0141623
TRIM27	-0.164452	0.0430097	SPPL3	-0.198925	0.0141353
RILPL2	-0.165153	0.0421206	FGD3	-0.198959	0.0141185
FHOD3	-0.165365	0.0418547	CDH10	-0.199714	0.0137513
CDH10	-0.166137	0.0408976	ARHGEF28	-0.200832	0.0132233
SCN3B	-0.166137	0.0408976	CCBE1	-0.20144	0.0129434
SPPL3	-0.166626	0.0403015	NOL4	-0.202277	0.0125667
NELFE	-0.167425	0.0393418	CRIP2	-0.202349	0.0125349
MIF.AS1	-0.167514	0.0392364	CORO1A	-0.20265	0.0124022
TMEM106C	-0.167924	0.0387529	SYT17	-0.202872	0.0123051
CRIP2	-0.168437	0.0381556	TMEM53	-0.203391	0.0120804
ZSCAN18	-0.168488	0.0380963	RILPL2	-0.203736	0.0119332
SPATC1L	-0.168833	0.037699	VPS37D	-0.203941	0.0118464
DDAH1	-0.16966	0.0367613	CA10	-0.204085	0.011786
JMJD1C.AS1	-0.170176	0.0361863	CHMP1A	-0.204126	0.0117688
UCHL1	-0.170716	0.0355928	PTPRF	-0.204146	0.0117602
MSANTD1	-0.171382	0.0348716	FZR1	-0.205978	0.0110145
NEDD4L	-0.171434	0.0348167	ERFE	-0.207113	0.0105738
EFCAB1	-0.172695	0.0334877	TMEM106C	-0.20825	0.0101475
SSTR1	-0.173235	0.032932	PRKCG	-0.208336	0.0101161
CPNE6	-0.173679	0.0324806	RAB35	-0.208674	0.00999268
DLEU7	-0.174718	0.0314456	FZD1	-0.209122	0.00983138
STYK1	-0.17483	0.031335	CLEC4G	-0.209139	0.00982527
MBOAT7	-0.17497	0.0311979	CCNL2	-0.209887	0.00956091
FIGNL2	-0.175456	0.0307274	SPATC1L	-0.21107	0.00915605
FBXO44	-0.176416	0.029814	GDF10	-0.211384	0.00905099
MTA3	-0.17643	0.0298011	SIRT3	-0.211599	0.00897966
UBA52	-0.17645	0.0297819	CHCHD6	-0.212112	0.00881184
SIRT3	-0.176812	0.0294437	SMAD3	-0.212249	0.00876755
HRASLS	-0.177615	0.0287057	HBZ	-0.212433	0.00870809
CENPF	-0.178685	0.0277472	ZNF706	-0.212686	0.00862718
TMEM53	-0.178688	0.0277442	PYCR1	-0.213311	0.00842994
VSIG10L	-0.179033	0.0274409	SSTR1	-0.213359	0.00841502
SYT17	-0.179413	0.0271108	C1S	-0.213445	0.00838843
SLN	-0.179426	0.027099	STYK1	-0.213872	0.0082566
CD83	-0.179426	0.027099	SLC35F2	-0.214121	0.00818046
TM2D3	-0.179536	0.0270045	TXN	-0.214169	0.00816593
NIT2	-0.179703	0.0268603	MBOAT7	-0.215683	0.00771784
PCDH20	-0.179833	0.026749	MSANTD1	-0.217084	0.00732275
LINC01140	-0.1801	0.0265217	SEMA4F	-0.217251	0.00727675
CCT7	-0.180605	0.026095	CPNE6	-0.217972	0.00708163
LRRC42	-0.180629	0.0260749	IFT22	-0.218222	0.00701521
CHCHD6	-0.181726	0.0251702	SP5	-0.218577	0.00692155
RGMB	-0.181805	0.0251065	VPS35	-0.218816	0.00685914
ONECUT1	-0.182881	0.0242469	RGMB	-0.218991	0.00681399
ACOT8	-0.183066	0.0241021	TRIM27	-0.219681	0.00663774
CDH8	-0.183086	0.0240861	GPRIN1	-0.220354	0.00646977
NDUFC2	-0.183134	0.0240487	PDHB	-0.220771	0.00636767
OPRM1	-0.183223	0.0239794	MTA3	-0.221103	0.00628752
MCTP1	-0.183862	0.0234859	MIF	-0.221776	0.0061275
XYLT1	-0.184217	0.0232152	UBA52	-0.222934	0.00586064
DYRK2	-0.184405	0.0230732	PPEF1	-0.223604	0.00571114
PRAF2	-0.184419	0.0230629	C16orf58	-0.224537	0.00550859
RAB36	-0.184665	0.0228782	PRAF2	-0.224626	0.00548964
KIAA1024	-0.184959	0.0226592	DYRK2	-0.224694	0.0054751
ZNF706	-0.185041	0.0225984	ME3	-0.224971	0.00541658
SMIM29	-0.185266	0.0224319	TM2D3	-0.225138	0.00538145
TUBB6	-0.185687	0.0221246	ACTC1	-0.225336	0.00534013
SLC16A2	-0.185905	0.0219661	HRASLS	-0.22534	0.00533942
TPST1	-0.186678	0.0214142	C2CD2L	-0.225593	0.00528712
GGCT	-0.186978	0.0212026	HTR7P1	-0.225777	0.00524924
FZR1	-0.187013	0.0211787	GDA	-0.225839	0.00523667
TUBB2A	-0.187283	0.0209904	ARL15	-0.225958	0.00521231
C1QL3	-0.187409	0.0209027	KIAA1024	-0.226044	0.00519496
ASCL2	-0.187925	0.0205482	KLK10	-0.226109	0.00518182
CA10	-0.189254	0.0196588	ONECUT1	-0.226157	0.00517215
ERFE	-0.189302	0.0196275	DCUN1D5	-0.226232	0.00515699
GDA	-0.18936	0.0195894	NIT2	-0.226618	0.00507976
FREM3	-0.189603	0.0194312	PCBP3	-0.226645	0.00507433
LINC00484	-0.189613	0.0194246	SLN	-0.227165	0.00497218
CTC1	-0.190191	0.0190526	TUBB6	-0.227476	0.00491191
ACTR1A	-0.190754	0.0186954	HRH1	-0.227506	0.00490598
TIMM8B	-0.190802	0.0186653	TNFRSF14	-0.227554	0.00489678
SFTPD	-0.190806	0.0186632	ASCL2	-0.227869	0.00483668
SPRN	-0.191274	0.0183715	SIRPA	-0.228009	0.00481011
AP3M2	-0.191991	0.017932	RAB36	-0.228528	0.00471275
TRIB3	-0.192183	0.0178164	EFCAB1	-0.228836	0.00465594
PTPRF	-0.192466	0.0176462	TRMT10C	-0.228907	0.00464277
FSTL5	-0.192897	0.0173905	NEDD4L	-0.229164	0.00459602
RSPO3	-0.193252	0.0171819	ACTA1	-0.229902	0.00446373
PIPSL	-0.193539	0.017015	RTP1	-0.230226	0.00440664
BCKDK	-0.193652	0.0169498	LRRC2	-0.230261	0.00440067
SIRPA	-0.193816	0.0168554	PIPSL	-0.230291	0.0043953
ATP6V1C1	-0.194483	0.0164765	DYRK3	-0.231422	0.00420192
NIP7	-0.194582	0.0164208	MCTP1	-0.233117	0.00392647
COG5	-0.194715	0.0163462	RAET1E.AS1	-0.234067	0.00377929
CLEC4G	-0.194937	0.0162224	RASL11B	-0.234177	0.00376268
DCUN1D5	-0.195115	0.016124	ECHDC3	-0.234782	0.00367195
ARHGEF28	-0.195518	0.0159026	TIMM8B	-0.235147	0.00361806
C2CD2L	-0.195556	0.0158821	ACTR1A	-0.235574	0.00355601
SEMA4F	-0.195566	0.0158765	SMIM29	-0.235701	0.00353783
PPEF1	-0.196352	0.0154531	TSPAN33	-0.236241	0.00346114
C1orf74	-0.196629	0.0153064	ATP6V1C1	-0.236736	0.00339208
TDRKH	-0.197326	0.0149422	ADTRP	-0.23757	0.00327867
SLC7A4	-0.197685	0.0147578	SFTPD	-0.237649	0.00326816
ANKRD6	-0.197777	0.0147107	SPON2	-0.237662	0.00326633
SNTG2	-0.198826	0.0141842	ADRA1B	-0.237871	0.00323861
GRIN3A	-0.199984	0.0136221	DDX10	-0.238007	0.00322055
TRMT10C	-0.200186	0.0135262	C1orf74	-0.238247	0.00318917
ACTC1	-0.200616	0.0133236	CD83	-0.239706	0.00300364
PYCR1	-0.200777	0.0132487	TDRKH	-0.240085	0.00295704
C1S	-0.200839	0.0132201	PCDH20	-0.240129	0.00295162
B3GALT6	-0.200948	0.0131694	B3GALT6	-0.240386	0.00292056
PNMA8A	-0.201088	0.0131047	NDUFC2	-0.241209	0.00282273
FZD1	-0.201129	0.0130858	GLRA3	-0.242275	0.0027005
ARHGAP28	-0.202014	0.0126841	ANKRD6	-0.24259	0.00266538
SLC35A2	-0.202055	0.0126657	FAM110C	-0.242959	0.00262468
CCBE1	-0.202147	0.0126245	TPST1	-0.243058	0.00261385
PTRH1	-0.202684	0.0123872	SPRN	-0.243482	0.002568
GSS	-0.203265	0.0121348	ANO3	-0.24356	0.00255957
CCNL2	-0.20348	0.0120424	CCDC68	-0.243748	0.00253953
SLC35F2	-0.203487	0.0120394	PNMA8A	-0.243762	0.00253808
CABYR	-0.204116	0.0117731	RSPO3	-0.245084	0.00240109
ECHDC3	-0.204451	0.0116334	TUBB2A	-0.246151	0.00229557
PYCR3	-0.204963	0.0114224	ACOT8	-0.247285	0.00218794
PEX19	-0.205694	0.0111272	GRIN3A	-0.248601	0.00206888
PCBP3	-0.206186	0.0109324	TRIB3	-0.249065	0.00202825
ZFP64	-0.207656	0.0103683	FBXO44	-0.249516	0.00198951
KLK10	-0.209047	0.00985831	EIF6	-0.250067	0.00194318
RTP1	-0.20931	0.00976435	CGREF1	-0.250237	0.00192899
DYRK3	-0.21027	0.00942815	UCHL1	-0.252927	0.00171776
SMAD3	-0.210332	0.00940697	CABYR	-0.253757	0.00165693
TTPAL	-0.210865	0.00922515	BCKDK	-0.255384	0.00154345
ANO3	-0.210895	0.00921475	PEX19	-0.25741	0.00141203
GLRA3	-0.21218	0.00878967	SLC35A2	-0.25808	0.00137089
HDC	-0.212874	0.00856747	ZFP64	-0.258104	0.00136944
TMEM208	-0.21406	0.00819918	PTCHD1	-0.259136	0.00130826
PUSL1	-0.214251	0.00814108	BYSL	-0.259173	0.00130608
ARL15	-0.214624	0.00802904	CTC1	-0.260684	0.00122117
ADRA1B	-0.214941	0.00793453	FIGNL2	-0.261323	0.0011868
SP5	-0.215731	0.00770404	GSS	-0.263031	0.00109919
PTCHD1	-0.216076	0.00760515	PTRH2	-0.264603	0.00102388
VPS35	-0.216096	0.00759931	GGCT	-0.265215	0.000995872
ACTA1	-0.216394	0.00751509	SLC8A2	-0.265464	0.000984655
FAM110C	-0.216852	0.007387	LINC00484	-0.266455	0.00094123
HRH1	-0.218013	0.00707067	MED8	-0.266828	0.000925368
OGG1	-0.218215	0.00701703	PTRH1	-0.266842	0.000924791
BYSL	-0.219203	0.00675945	CCT7	-0.268752	0.000847283
PTDSS1	-0.220176	0.00651374	SLC7A4	-0.269042	0.000836035
PDHB	-0.220426	0.00645209	FSTL5	-0.26935	0.000824276
ORC6	-0.22058	0.00641436	FHOD3	-0.269637	0.000813438
GCNT1	-0.220997	0.00631303	TUBB4B	-0.270235	0.000791279
RASL11B	-0.221636	0.0061605	TTPAL	-0.270464	0.000782943
LDOC1	-0.221806	0.00612028	OGG1	-0.271311	0.000752788
SPON2	-0.222271	0.00601206	AP3M2	-0.271373	0.000750641
RAET1E.AS1	-0.22329	0.00578088	GNB1L	-0.272285	0.000719456
SLC8A2	-0.225459	0.00531462	PYCR3	-0.273481	0.000680385
SVOP	-0.226163	0.00517077	ORC6	-0.275108	0.000630385
FAM241B	-0.226283	0.00514668	MIF.AS1	-0.275798	0.00061021
TNFRSF14	-0.227103	0.00498418	VSTM2L	-0.27586	0.000608441
DHRS2	-0.229406	0.00455215	NIP7	-0.278364	0.000540316
GNB1L	-0.22984	0.00447462	UQCC3	-0.279933	0.000501321
LRRC2	-0.230021	0.00444262	SNTG2	-0.280271	0.000493259
DCAF4	-0.231207	0.00423813	PSMC1	-0.281054	0.000475069
SRRD	-0.231293	0.00422373	GPR68	-0.282513	0.000442797
NFKBIE	-0.232195	0.00407433	PUSL1	-0.284563	0.000400872
GPR68	-0.232919	0.00395781	PTDSS1	-0.284772	0.000396822
PSMC1	-0.233216	0.00391088	HDC	-0.285561	0.000381827
UQCC3	-0.235397	0.00358171	SVOP	-0.288018	0.000338451
PTRH2	-0.237652	0.0032677	GCNT1	-0.293889	0.00025264
VSTM2L	-0.237683	0.00326359	DCAF4	-0.295703	0.000230525
GDF10	-0.238021	0.00321875	TMEM208	-0.295734	0.000230166
POMGNT2	-0.238622	0.00314041	FAM241B	-0.299349	0.000191429
TSPAN33	-0.239292	0.00305519	NFKBIE	-0.300395	0.000181415
ADTRP	-0.247736	0.00214643	LDOC1	-0.300983	0.000176002
TIMM50	-0.248461	0.00208127	SRRD	-0.303915	0.000151182
TMEM130	-0.250121	0.00193863	EFHC2	-0.304704	0.000145081
MED8	-0.251068	0.00186137	DPH2	-0.307499	0.000125277
CCDC68	-0.252028	0.00178588	TIMM50	-0.312437	9.63333e-05
TUBB4B	-0.256829	0.00144862	POMGNT2	-0.318352	6.99122e-05
STOML1	-0.266835	0.000925079	TMEM130	-0.320269	6.29263e-05
DPH2	-0.273413	0.000682564	APMAP	-0.325556	4.69049e-05
EFHC2	-0.28388	0.00041442	DHRS2	-0.326475	4.45448e-05
APMAP	-0.315759	8.05272e-05	STOML1	-0.335425	2.67234e-05
